# Supplementary material for: Short hydrogen-bond network confined on COF surfaces enables ultrahigh proton conductivity
Source: Nat Commun. 2022 Nov 5;13:6666. doi: 10.1038/s41467-022-33868-8 (PMC9637196; doi:10.1038/s41467-022-33868-8)
Supplement: Supplementary file 3 — Source data [file 41467_2022_33868_MOESM3_ESM.xlsx]

## Sheet: Fig 2b
		-SO3H group distance / nm
	TpPa-SO3H(2)	0.8
	TpBd-SO3H	1
	TpPa-SO3H	1.4
	NTBAPa-SO3H	1.66
	TFPBPa-SO3H	1.85
	CAPBTZPa-SO3H	2.5

## Sheet: Fig 3a
	-SO3H group distance / nm	Proton conductivity / mS cm-1 90 oC	Error bar
TpPa-SO3H(2)	0.8	1389	66
TpBd-SO3H	1	1302	56.2
TpPa-SO3H	1.4	206	10.3
NTBAPa-SO3H	1.66	84	6.7
TFPBPa-SO3H	1.85	55	3.75
CAPBTZPa-SO3H	2.5	12	0.6

## Sheet: Fig 3b
	Relative pressure / p/p0	Hydration number / λ (TpPa-SO3H)	Relative pressure / p/p0	Hydration number / λ (TpBd-SO3H)
	0.10408	2.18125	0.10408	1.48238
	0.20481	2.79369	0.20485	2.16632
	0.30185	3.18164	0.30174	2.54907
	0.40169	3.63289	0.40169	2.91143
	0.50091	4.04299	0.50097	3.26267
	0.6003	4.49857	0.6003	3.68856
	0.70271	4.96404	0.70271	4.18619
	0.80194	5.46341	0.80183	4.94637
	0.90146	6.12854	0.9015	5.72062
	0.95091	6.57899	0.95097	6.93975
	0.89283	6.42653	0.89283	6.42928
	0.79931	6.16131	0.79931	5.72149
	0.69934	5.87582	0.6993	5.27238
	0.5998	5.55929	0.59975	4.84281
	0.49996	5.25311	0.49996	4.45516
	0.39878	4.87932	0.39878	4.03304
	0.29952	4.42831	0.29945	3.55938
	0.19957	3.91427	0.19959	3.03708
	0.09983	3.08314	0.09983	2.2681

## Sheet: Fig 3c
	IEC / mmol g-1	Proton conductivity / mS cm-1 90 oC	Error bar
TpPa-SO3H(2)	5.37	1389	66
TpBd-SO3H	4.46	1302	56.2
TpPa-SO3H	3.42	206	10.3
NTBAPa-SO3H	2.6	84	6.7
TFPBPa-SO3H	2.35	55	3.75
CAPBTZPa-SO3H	1.77	12	0.6

## Sheet: Fig 3e
90 oC	RH / %	Proton conductivity / mS cm-1(TpBd-SO3H)	Error bar	Proton conductivity / mS cm-1(TpPa-SO3H(2))	Error bar	Proton conductivity / mS cm-1(TpPa-SO3H)	Error bar
	20	20.1	1.005	60.2	3.01	5.3	0.265
	30	80.5	4.025	142.1	7.105	10	0.5
	40	363.3	18.165	396.2	19.81	39.6	1.98
	50	432.5	21.625	480.3	24.015	45.6	2.28
	60	700.9	35.045	755.6	37.78	89.6	4.48
	70	762.6	38.13	793.9	39.695	102.9	5.145
	80	750.2	37.51	843.4	42.17	149.6	7.48
	90	800.2	40.01	942.6	47.13	169.6	8.48
	100	1302.1	56.2	1389.5	66	206.3	10.315

## Sheet: Fig 3f
	-SO3H group density / nm-2	Through-plane Proton conductivity / mS cm-1 30 oC	Error bar
TpPa-SO3H(2)	1.285	814.25	65.14
TpBd-SO3H	0.74	614.23	49.1384
TpPa-SO3H	0.49	512.78	41.0224

## Sheet: Fig 4a
	Time / ps	Number of hoppings(Shuttle + transfer)	Number of hoppings(transfer)
	0	0	0
	0.001	0	0
	0.002	0	0
	0.003	0	0
	0.004	0	0
	0.005	0	0
	0.006	0	0
	0.007	0	0
	0.008	0	0
	0.009	0	0
	0.01	0	0
	0.011	0	0
	0.012	0	0
	0.013	0	0
	0.014	0	0
	0.015	0	0
	0.016	0	0
	0.017	0	0
	0.018	0	0
	0.019	0	0
	0.02	0	0
	0.021	0	0
	0.022	0	0
	0.023	0	0
	0.024	0	0
	0.025	0	0
	0.026	0	0
	0.027	0	0
	0.028	0	0
	0.029	0	0
	0.03	0	0
	0.031	0	0
	0.032	0	0
	0.033	0	0
	0.034	0	0
	0.035	0	0
	0.036	0	0
	0.037	0	0
	0.038	0	0
	0.039	0	0
	0.04	0	0
	0.041	0	0
	0.042	0	0
	0.043	0	0
	0.044	0	0
	0.045	0	0
	0.046	0	0
	0.047	0	0
	0.048	0	0
	0.049	0	0
	0.05	0	0
	0.051	0	0
	0.052	0	0
	0.053	0	0
	0.054	0	0
	0.055	0	0
	0.056	0	0
	0.057	0	0
	0.058	0	0
	0.059	0	0
	0.06	0	0
	0.061	0	0
	0.062	0	0
	0.063	0	0
	0.064	0	0
	0.065	0	0
	0.066	0	0
	0.067	0	0
	0.068	0	0
	0.069	0	0
	0.07	0	0
	0.071	0	0
	0.072	0	0
	0.073	0	0
	0.074	0	0
	0.075	0	0
	0.076	0	0
	0.077	0	0
	0.078	0	0
	0.079	0	0
	0.08	0	0
	0.081	0	0
	0.082	0	0
	0.083	0	0
	0.084	0	0
	0.085	0	0
	0.086	0	0
	0.087	0	0
	0.088	0	0
	0.089	0	0
	0.09	0	0
	0.091	0	0
	0.092	0	0
	0.093	0	0
	0.094	0	0
	0.095	0	0
	0.096	0	0
	0.097	0	0
	0.098	0	0
	0.099	0	0
	0.1	0	0
	0.101	0	0
	0.102	0	0
	0.103	0	0
	0.104	0	0
	0.105	0	0
	0.106	0	0
	0.107	0	0
	0.108	0	0
	0.109	0	0
	0.11	0	0
	0.111	0	0
	0.112	0	0
	0.113	0	0
	0.114	0	0
	0.115	0	0
	0.116	0	0
	0.117	0	0
	0.118	0	0
	0.119	0	0
	0.12	0	0
	0.121	0	0
	0.122	0	0
	0.123	0	0
	0.124	0	0
	0.125	0	0
	0.126	0	0
	0.127	0	0
	0.128	0	0
	0.129	0	0
	0.13	0	0
	0.131	0	0
	0.132	0	0
	0.133	0	0
	0.134	0	0
	0.135	0	0
	0.136	0	0
	0.137	0	0
	0.138	0	0
	0.139	0	0
	0.14	0	0
	0.141	0	0
	0.142	0	0
	0.143	0	0
	0.144	0	0
	0.145	0	0
	0.146	0	0
	0.147	0	0
	0.148	0	0
	0.149	0	0
	0.15	0	0
	0.151	0	0
	0.152	0	0
	0.153	0	0
	0.154	0	0
	0.155	0	0
	0.156	1	1
	0.157	1	1
	0.158	1	1
	0.159	1	1
	0.16	1	1
	0.161	1	1
	0.162	1	1
	0.163	1	1
	0.164	1	1
	0.165	1	1
	0.166	1	1
	0.167	1	1
	0.168	1	1
	0.169	1	1
	0.17	1	1
	0.171	1	1
	0.172	1	1
	0.173	1	1
	0.174	1	1
	0.175	1	1
	0.176	1	1
	0.177	1	1
	0.178	1	1
	0.179	1	1
	0.18	1	1
	0.181	1	1
	0.182	1	1
	0.183	1	1
	0.184	1	1
	0.185	1	1
	0.186	1	1
	0.187	1	1
	0.188	1	1
	0.189	1	1
	0.19	1	1
	0.191	1	1
	0.192	1	1
	0.193	1	1
	0.194	1	1
	0.195	1	1
	0.196	1	1
	0.197	1	1
	0.198	1	1
	0.199	1	1
	0.2	1	1
	0.201	1	1
	0.202	1	1
	0.203	1	1
	0.204	1	1
	0.205	1	1
	0.206	1	1
	0.207	1	1
	0.208	1	1
	0.209	1	1
	0.21	1	1
	0.211	1	1
	0.212	1	1
	0.213	1	1
	0.214	1	1
	0.215	1	1
	0.216	1	1
	0.217	1	1
	0.218	1	1
	0.219	1	1
	0.22	1	1
	0.221	1	1
	0.222	1	1
	0.223	1	1
	0.224	1	1
	0.225	1	1
	0.226	1	1
	0.227	1	1
	0.228	1	1
	0.229	1	1
	0.23	1	1
	0.231	1	1
	0.232	1	1
	0.233	1	1
	0.234	2	2
	0.235	2	2
	0.236	2	2
	0.237	2	2
	0.238	2	2
	0.239	2	2
	0.24	2	2
	0.241	2	2
	0.242	2	2
	0.243	2	2
	0.244	2	2
	0.245	2	2
	0.246	2	2
	0.247	2	2
	0.248	2	2
	0.249	2	2
	0.25	2	2
	0.251	2	2
	0.252	2	2
	0.253	2	2
	0.254	2	2
	0.255	2	2
	0.256	2	2
	0.257	2	2
	0.258	2	2
	0.259	2	2
	0.26	2	2
	0.261	2	2
	0.262	2	2
	0.263	2	2
	0.264	2	2
	0.265	2	2
	0.266	2	2
	0.267	2	2
	0.268	2	2
	0.269	2	2
	0.27	2	2
	0.271	2	2
	0.272	2	2
	0.273	2	2
	0.274	2	2
	0.275	2	2
	0.276	2	2
	0.277	2	2
	0.278	2	2
	0.279	2	2
	0.28	2	2
	0.281	2	2
	0.282	2	2
	0.283	2	2
	0.284	2	2
	0.285	2	2
	0.286	2	2
	0.287	2	2
	0.288	2	2
	0.289	2	2
	0.29	2	2
	0.291	2	2
	0.292	2	2
	0.293	2	2
	0.294	2	2
	0.295	2	2
	0.296	2	2
	0.297	2	2
	0.298	2	2
	0.299	2	2
	0.3	2	2
	0.301	2	2
	0.302	2	2
	0.303	2	2
	0.304	2	2
	0.305	2	2
	0.306	2	2
	0.307	2	2
	0.308	2	2
	0.309	2	2
	0.31	2	2
	0.311	2	2
	0.312	2	2
	0.313	2	2
	0.314	2	2
	0.315	2	2
	0.316	2	2
	0.317	2	2
	0.318	2	2
	0.319	2	2
	0.32	2	2
	0.321	2	2
	0.322	2	2
	0.323	2	2
	0.324	2	2
	0.325	4	4
	0.326	4	4
	0.327	4	4
	0.328	4	4
	0.329	4	4
	0.33	4	4
	0.331	4	4
	0.332	4	4
	0.333	4	4
	0.334	4	4
	0.335	4	4
	0.336	4	4
	0.337	4	4
	0.338	4	4
	0.339	4	4
	0.34	4	4
	0.341	4	4
	0.342	4	4
	0.343	4	4
	0.344	4	4
	0.345	4	4
	0.346	4	4
	0.347	4	4
	0.348	4	4
	0.349	4	4
	0.35	4	4
	0.351	4	4
	0.352	4	4
	0.353	4	4
	0.354	4	4
	0.355	4	4
	0.356	4	4
	0.357	4	4
	0.358	4	4
	0.359	4	4
	0.36	4	4
	0.361	4	4
	0.362	4	4
	0.363	4	4
	0.364	4	4
	0.365	4	4
	0.366	4	4
	0.367	4	4
	0.368	4	4
	0.369	4	4
	0.37	4	4
	0.371	4	4
	0.372	4	4
	0.373	4	4
	0.374	4	4
	0.375	4	4
	0.376	4	4
	0.377	4	4
	0.378	4	4
	0.379	4	4
	0.38	4	4
	0.381	4	4
	0.382	4	4
	0.383	4	4
	0.384	4	4
	0.385	4	4
	0.386	4	4
	0.387	4	4
	0.388	4	4
	0.389	4	4
	0.39	4	4
	0.391	4	4
	0.392	4	4
	0.393	4	4
	0.394	4	4
	0.395	4	4
	0.396	4	4
	0.397	4	4
	0.398	4	4
	0.399	4	4
	0.4	4	4
	0.401	4	4
	0.402	4	4
	0.403	4	4
	0.404	4	4
	0.405	4	4
	0.406	4	4
	0.407	4	4
	0.408	4	4
	0.409	4	4
	0.41	4	4
	0.411	4	4
	0.412	4	4
	0.413	4	4
	0.414	4	4
	0.415	4	4
	0.416	4	4
	0.417	4	4
	0.418	4	4
	0.419	4	4
	0.42	4	4
	0.421	4	4
	0.422	4	4
	0.423	4	4
	0.424	4	4
	0.425	4	4
	0.426	4	4
	0.427	4	4
	0.428	4	4
	0.429	4	4
	0.43	4	4
	0.431	4	4
	0.432	4	4
	0.433	4	4
	0.434	4	4
	0.435	4	4
	0.436	4	4
	0.437	4	4
	0.438	4	4
	0.439	4	4
	0.44	4	4
	0.441	4	4
	0.442	4	4
	0.443	4	4
	0.444	4	4
	0.445	4	4
	0.446	4	4
	0.447	4	4
	0.448	4	4
	0.449	4	4
	0.45	4	4
	0.451	4	4
	0.452	4	4
	0.453	4	4
	0.454	4	4
	0.455	4	4
	0.456	4	4
	0.457	4	4
	0.458	4	4
	0.459	4	4
	0.46	4	4
	0.461	4	4
	0.462	4	4
	0.463	4	4
	0.464	4	4
	0.465	4	4
	0.466	4	4
	0.467	4	4
	0.468	4	4
	0.469	4	4
	0.47	4	4
	0.471	4	4
	0.472	4	4
	0.473	4	4
	0.474	4	4
	0.475	4	4
	0.476	4	4
	0.477	4	4
	0.478	4	4
	0.479	4	4
	0.48	4	4
	0.481	4	4
	0.482	4	4
	0.483	4	4
	0.484	4	4
	0.485	4	4
	0.486	4	4
	0.487	4	4
	0.488	4	4
	0.489	4	4
	0.49	4	4
	0.491	4	4
	0.492	4	4
	0.493	4	4
	0.494	4	4
	0.495	4	4
	0.496	4	4
	0.497	4	4
	0.498	4	4
	0.499	4	4
	0.5	4	4
	0.501	4	4
	0.502	4	4
	0.503	4	4
	0.504	4	4
	0.505	4	4
	0.506	4	4
	0.507	4	4
	0.508	4	4
	0.509	4	4
	0.51	4	4
	0.511	4	4
	0.512	4	4
	0.513	4	4
	0.514	4	4
	0.515	4	4
	0.516	4	4
	0.517	4	4
	0.518	4	4
	0.519	4	4
	0.52	4	4
	0.521	4	4
	0.522	4	4
	0.523	4	4
	0.524	4	4
	0.525	4	4
	0.526	4	4
	0.527	4	4
	0.528	4	4
	0.529	4	4
	0.53	4	4
	0.531	4	4
	0.532	4	4
	0.533	4	4
	0.534	4	4
	0.535	4	4
	0.536	4	4
	0.537	4	4
	0.538	4	4
	0.539	4	4
	0.54	4	4
	0.541	4	4
	0.542	4	4
	0.543	4	4
	0.544	4	4
	0.545	4	4
	0.546	4	4
	0.547	4	4
	0.548	4	4
	0.549	4	4
	0.55	4	4
	0.551	4	4
	0.552	4	4
	0.553	4	4
	0.554	4	4
	0.555	4	4
	0.556	4	4
	0.557	4	4
	0.558	4	4
	0.559	4	4
	0.56	4	4
	0.561	4	4
	0.562	4	4
	0.563	4	4
	0.564	4	4
	0.565	4	4
	0.566	4	4
	0.567	4	4
	0.568	4	4
	0.569	4	4
	0.57	4	4
	0.571	4	4
	0.572	4	4
	0.573	4	4
	0.574	4	4
	0.575	4	4
	0.576	4	4
	0.577	4	4
	0.578	4	4
	0.579	4	4
	0.58	4	4
	0.581	4	4
	0.582	4	4
	0.583	4	4
	0.584	4	4
	0.585	4	4
	0.586	4	4
	0.587	4	4
	0.588	4	4
	0.589	4	4
	0.59	4	4
	0.591	4	4
	0.592	4	4
	0.593	4	4
	0.594	4	4
	0.595	4	4
	0.596	4	4
	0.597	4	4
	0.598	4	4
	0.599	4	4
	0.6	4	4
	0.601	4	4
	0.602	4	4
	0.603	4	4
	0.604	4	4
	0.605	4	4
	0.606	4	4
	0.607	4	4
	0.608	4	4
	0.609	4	4
	0.61	4	4
	0.611	4	4
	0.612	4	4
	0.613	4	4
	0.614	4	4
	0.615	4	4
	0.616	4	4
	0.617	4	4
	0.618	4	4
	0.619	4	4
	0.62	4	4
	0.621	5	4
	0.622	5	4
	0.623	5	4
	0.624	5	4
	0.625	5	4
	0.626	5	4
	0.627	5	4
	0.628	5	4
	0.629	5	4
	0.63	5	4
	0.631	5	4
	0.632	5	4
	0.633	5	4
	0.634	5	4
	0.635	5	4
	0.636	5	4
	0.637	5	4
	0.638	5	4
	0.639	5	4
	0.64	5	4
	0.641	5	4
	0.642	5	4
	0.643	5	4
	0.644	5	4
	0.645	5	4
	0.646	5	4
	0.647	5	4
	0.648	5	4
	0.649	5	4
	0.65	5	4
	0.651	5	4
	0.652	5	4
	0.653	5	4
	0.654	5	4
	0.655	5	4
	0.656	5	4
	0.657	5	4
	0.658	5	4
	0.659	5	4
	0.66	5	4
	0.661	5	4
	0.662	5	4
	0.663	5	4
	0.664	5	4
	0.665	5	4
	0.666	5	4
	0.667	5	4
	0.668	5	4
	0.669	5	4
	0.67	5	4
	0.671	5	4
	0.672	5	4
	0.673	5	4
	0.674	5	4
	0.675	5	4
	0.676	5	4
	0.677	5	4
	0.678	5	4
	0.679	5	4
	0.68	5	4
	0.681	5	4
	0.682	5	4
	0.683	5	4
	0.684	5	4
	0.685	5	4
	0.686	5	4
	0.687	5	4
	0.688	5	4
	0.689	5	4
	0.69	5	4
	0.691	5	4
	0.692	5	4
	0.693	5	4
	0.694	5	4
	0.695	5	4
	0.696	5	4
	0.697	5	4
	0.698	5	4
	0.699	5	4
	0.7	5	4
	0.701	5	4
	0.702	5	4
	0.703	5	4
	0.704	5	4
	0.705	5	4
	0.706	7	4
	0.707	7	4
	0.708	7	4
	0.709	7	4
	0.71	7	4
	0.711	7	4
	0.712	7	4
	0.713	7	4
	0.714	7	4
	0.715	7	4
	0.716	7	4
	0.717	7	4
	0.718	7	4
	0.719	7	4
	0.72	7	4
	0.721	7	4
	0.722	7	4
	0.723	7	4
	0.724	7	4
	0.725	7	4
	0.726	7	4
	0.727	7	4
	0.728	7	4
	0.729	7	4
	0.73	7	4
	0.731	7	4
	0.732	7	4
	0.733	7	4
	0.734	7	4
	0.735	7	4
	0.736	7	4
	0.737	7	4
	0.738	7	4
	0.739	7	4
	0.74	7	4
	0.741	7	4
	0.742	7	4
	0.743	7	4
	0.744	7	4
	0.745	7	4
	0.746	7	4
	0.747	7	4
	0.748	7	4
	0.749	7	4
	0.75	7	4
	0.751	7	4
	0.752	7	4
	0.753	7	4
	0.754	7	4
	0.755	7	4
	0.756	7	4
	0.757	7	4
	0.758	7	4
	0.759	7	4
	0.76	7	4
	0.761	7	4
	0.762	7	4
	0.763	7	4
	0.764	7	4
	0.765	7	4
	0.766	7	4
	0.767	7	4
	0.768	7	4
	0.769	7	4
	0.77	7	4
	0.771	7	4
	0.772	7	4
	0.773	7	4
	0.774	7	4
	0.775	7	4
	0.776	7	4
	0.777	7	4
	0.778	7	4
	0.779	7	4
	0.78	7	4
	0.781	7	4
	0.782	7	4
	0.783	7	4
	0.784	7	4
	0.785	7	4
	0.786	7	4
	0.787	7	4
	0.788	7	4
	0.789	7	4
	0.79	7	4
	0.791	7	4
	0.792	7	4
	0.793	7	4
	0.794	7	4
	0.795	7	4
	0.796	7	4
	0.797	7	4
	0.798	7	4
	0.799	7	4
	0.8	7	4
	0.801	7	4
	0.802	7	4
	0.803	7	4
	0.804	7	4
	0.805	7	4
	0.806	7	4
	0.807	7	4
	0.808	7	4
	0.809	9	5
	0.81	9	5
	0.811	9	5
	0.812	9	5
	0.813	9	5
	0.814	9	5
	0.815	9	5
	0.816	9	5
	0.817	9	5
	0.818	9	5
	0.819	9	5
	0.82	9	5
	0.821	9	5
	0.822	9	5
	0.823	9	5
	0.824	9	5
	0.825	9	5
	0.826	9	5
	0.827	9	5
	0.828	9	5
	0.829	9	5
	0.83	9	5
	0.831	9	5
	0.832	9	5
	0.833	9	5
	0.834	9	5
	0.835	9	5
	0.836	9	5
	0.837	9	5
	0.838	9	5
	0.839	9	5
	0.84	9	5
	0.841	9	5
	0.842	9	5
	0.843	9	5
	0.844	9	5
	0.845	9	5
	0.846	9	5
	0.847	9	5
	0.848	9	5
	0.849	9	5
	0.85	9	5
	0.851	9	5
	0.852	9	5
	0.853	9	5
	0.854	9	5
	0.855	9	5
	0.856	9	5
	0.857	9	5
	0.858	9	5
	0.859	9	5
	0.86	9	5
	0.861	10	5
	0.862	10	5
	0.863	10	5
	0.864	10	5
	0.865	10	5
	0.866	10	5
	0.867	10	5
	0.868	10	5
	0.869	10	5
	0.87	10	5
	0.871	10	5
	0.872	10	5
	0.873	10	5
	0.874	10	5
	0.875	10	5
	0.876	10	5
	0.877	10	5
	0.878	10	5
	0.879	10	5
	0.88	10	5
	0.881	10	5
	0.882	10	5
	0.883	10	5
	0.884	10	5
	0.885	10	5
	0.886	10	5
	0.887	10	5
	0.888	10	5
	0.889	10	5
	0.89	10	5
	0.891	10	5
	0.892	10	5
	0.893	10	5
	0.894	10	5
	0.895	10	5
	0.896	10	5
	0.897	10	5
	0.898	10	5
	0.899	10	5
	0.9	10	5
	0.901	10	5
	0.902	10	5
	0.903	10	5
	0.904	10	5
	0.905	10	5
	0.906	10	5
	0.907	10	5
	0.908	10	5
	0.909	10	5
	0.91	10	5
	0.911	10	5
	0.912	10	5
	0.913	10	5
	0.914	10	5
	0.915	10	5
	0.916	10	5
	0.917	10	5
	0.918	10	5
	0.919	10	5
	0.92	10	5
	0.921	10	5
	0.922	10	5
	0.923	10	5
	0.924	10	5
	0.925	10	5
	0.926	10	5
	0.927	10	5
	0.928	10	5
	0.929	10	5
	0.93	10	5
	0.931	10	5
	0.932	10	5
	0.933	10	5
	0.934	10	5
	0.935	10	5
	0.936	10	5
	0.937	10	5
	0.938	10	5
	0.939	10	5
	0.94	10	5
	0.941	10	5
	0.942	10	5
	0.943	10	5
	0.944	10	5
	0.945	10	5
	0.946	10	5
	0.947	10	5
	0.948	10	5
	0.949	10	5
	0.95	10	5
	0.951	10	5
	0.952	10	5
	0.953	10	5
	0.954	10	5
	0.955	10	5
	0.956	10	5
	0.957	10	5
	0.958	10	5
	0.959	10	5
	0.96	10	5
	0.961	10	5
	0.962	10	5
	0.963	10	5
	0.964	10	5
	0.965	10	5
	0.966	10	5
	0.967	10	5
	0.968	10	5
	0.969	10	5
	0.97	10	5
	0.971	10	5
	0.972	10	5
	0.973	10	5
	0.974	10	5
	0.975	10	5
	0.976	10	5
	0.977	10	5
	0.978	10	5
	0.979	10	5
	0.98	10	5
	0.981	10	5
	0.982	10	5
	0.983	10	5
	0.984	10	5
	0.985	10	5
	0.986	10	5
	0.987	10	5
	0.988	10	5
	0.989	10	5
	0.99	10	5
	0.991	10	5
	0.992	10	5
	0.993	10	5
	0.994	10	5
	0.995	10	5
	0.996	10	5
	0.997	10	5
	0.998	10	5
	0.999	10	5
	1	10	5
	1.001	10	5
	1.002	10	5
	1.003	10	5
	1.004	10	5
	1.005	10	5
	1.006	10	5
	1.007	10	5
	1.008	10	5
	1.009	10	5
	1.01	10	5
	1.011	10	5
	1.012	10	5
	1.013	10	5
	1.014	10	5
	1.015	10	5
	1.016	10	5
	1.017	10	5
	1.018	10	5
	1.019	10	5
	1.02	10	5
	1.021	10	5
	1.022	10	5
	1.023	10	5
	1.024	10	5
	1.025	10	5
	1.026	10	5
	1.027	10	5
	1.028	10	5
	1.029	10	5
	1.03	10	5
	1.031	10	5
	1.032	10	5
	1.033	10	5
	1.034	10	5
	1.035	10	5
	1.036	10	5
	1.037	10	5
	1.038	10	5
	1.039	10	5
	1.04	10	5
	1.041	10	5
	1.042	10	5
	1.043	10	5
	1.044	10	5
	1.045	10	5
	1.046	10	5
	1.047	10	5
	1.048	10	5
	1.049	10	5
	1.05	10	5
	1.051	10	5
	1.052	10	5
	1.053	10	5
	1.054	10	5
	1.055	10	5
	1.056	10	5
	1.057	10	5
	1.058	10	5
	1.059	10	5
	1.06	10	5
	1.061	10	5
	1.062	10	5
	1.063	10	5
	1.064	10	5
	1.065	10	5
	1.066	10	5
	1.067	10	5
	1.068	10	5
	1.069	10	5
	1.07	10	5
	1.071	10	5
	1.072	10	5
	1.073	10	5
	1.074	10	5
	1.075	10	5
	1.076	10	5
	1.077	10	5
	1.078	10	5
	1.079	10	5
	1.08	10	5
	1.081	10	5
	1.082	10	5
	1.083	10	5
	1.084	10	5
	1.085	10	5
	1.086	10	5
	1.087	10	5
	1.088	10	5
	1.089	10	5
	1.09	10	5
	1.091	10	5
	1.092	10	5
	1.093	10	5
	1.094	10	5
	1.095	10	5
	1.096	10	5
	1.097	10	5
	1.098	10	5
	1.099	10	5
	1.1	10	5
	1.101	10	5
	1.102	10	5
	1.103	10	5
	1.104	10	5
	1.105	10	5
	1.106	10	5
	1.107	10	5
	1.108	10	5
	1.109	10	5
	1.11	10	5
	1.111	10	5
	1.112	10	5
	1.113	10	5
	1.114	10	5
	1.115	10	5
	1.116	10	5
	1.117	10	5
	1.118	10	5
	1.119	10	5
	1.12	10	5
	1.121	10	5
	1.122	10	5
	1.123	10	5
	1.124	10	5
	1.125	10	5
	1.126	10	5
	1.127	10	5
	1.128	10	5
	1.129	10	5
	1.13	10	5
	1.131	10	5
	1.132	10	5
	1.133	10	5
	1.134	10	5
	1.135	10	5
	1.136	10	5
	1.137	10	5
	1.138	10	5
	1.139	10	5
	1.14	10	5
	1.141	10	5
	1.142	10	5
	1.143	10	5
	1.144	10	5
	1.145	10	5
	1.146	10	5
	1.147	10	5
	1.148	10	5
	1.149	10	5
	1.15	10	5
	1.151	10	5
	1.152	10	5
	1.153	10	5
	1.154	10	5
	1.155	10	5
	1.156	10	5
	1.157	10	5
	1.158	10	5
	1.159	10	5
	1.16	10	5
	1.161	10	5
	1.162	10	5
	1.163	10	5
	1.164	10	5
	1.165	10	5
	1.166	10	5
	1.167	10	5
	1.168	10	5
	1.169	10	5
	1.17	10	5
	1.171	10	5
	1.172	10	5
	1.173	10	5
	1.174	10	5
	1.175	10	5
	1.176	10	5
	1.177	10	5
	1.178	10	5
	1.179	10	5
	1.18	10	5
	1.181	10	5
	1.182	10	5
	1.183	10	5
	1.184	10	5
	1.185	10	5
	1.186	10	5
	1.187	10	5
	1.188	10	5
	1.189	10	5
	1.19	10	5
	1.191	10	5
	1.192	10	5
	1.193	10	5
	1.194	10	5
	1.195	10	5
	1.196	10	5
	1.197	10	5
	1.198	10	5
	1.199	10	5
	1.2	10	5
	1.201	10	5
	1.202	10	5
	1.203	10	5
	1.204	10	5
	1.205	10	5
	1.206	10	5
	1.207	10	5
	1.208	10	5
	1.209	10	5
	1.21	10	5
	1.211	10	5
	1.212	10	5
	1.213	10	5
	1.214	10	5
	1.215	10	5
	1.216	10	5
	1.217	10	5
	1.218	10	5
	1.219	10	5
	1.22	10	5
	1.221	10	5
	1.222	10	5
	1.223	10	5
	1.224	10	5
	1.225	10	5
	1.226	10	5
	1.227	10	5
	1.228	10	5
	1.229	10	5
	1.23	10	5
	1.231	10	5
	1.232	10	5
	1.233	10	5
	1.234	10	5
	1.235	10	5
	1.236	10	5
	1.237	10	5
	1.238	10	5
	1.239	10	5
	1.24	10	5
	1.241	10	5
	1.242	10	5
	1.243	10	5
	1.244	10	5
	1.245	10	5
	1.246	10	5
	1.247	10	5
	1.248	10	5
	1.249	10	5
	1.25	10	5
	1.251	10	5
	1.252	10	5
	1.253	10	5
	1.254	10	5
	1.255	10	5
	1.256	10	5
	1.257	10	5
	1.258	10	5
	1.259	10	5
	1.26	10	5
	1.261	10	5
	1.262	10	5
	1.263	10	5
	1.264	10	5
	1.265	10	5
	1.266	10	5
	1.267	10	5
	1.268	10	5
	1.269	10	5
	1.27	10	5
	1.271	10	5
	1.272	10	5
	1.273	10	5
	1.274	10	5
	1.275	10	5
	1.276	10	5
	1.277	10	5
	1.278	10	5
	1.279	10	5
	1.28	10	5
	1.281	10	5
	1.282	10	5
	1.283	10	5
	1.284	10	5
	1.285	10	5
	1.286	10	5
	1.287	10	5
	1.288	10	5
	1.289	10	5
	1.29	10	5
	1.291	10	5
	1.292	10	5
	1.293	10	5
	1.294	10	5
	1.295	10	5
	1.296	10	5
	1.297	10	5
	1.298	10	5
	1.299	10	5
	1.3	10	5
	1.301	10	5
	1.302	10	5
	1.303	10	5
	1.304	10	5
	1.305	10	5
	1.306	10	5
	1.307	10	5
	1.308	10	5
	1.309	10	5
	1.31	10	5
	1.311	10	5
	1.312	10	5
	1.313	10	5
	1.314	10	5
	1.315	10	5
	1.316	10	5
	1.317	10	5
	1.318	10	5
	1.319	10	5
	1.32	10	5
	1.321	10	5
	1.322	10	5
	1.323	10	5
	1.324	10	5
	1.325	10	5
	1.326	10	5
	1.327	10	5
	1.328	10	5
	1.329	10	5
	1.33	10	5
	1.331	10	5
	1.332	10	5
	1.333	10	5
	1.334	10	5
	1.335	10	5
	1.336	10	5
	1.337	10	5
	1.338	10	5
	1.339	10	5
	1.34	10	5
	1.341	10	5
	1.342	10	5
	1.343	10	5
	1.344	10	5
	1.345	10	5
	1.346	10	5
	1.347	10	5
	1.348	10	5
	1.349	10	5
	1.35	10	5
	1.351	10	5
	1.352	10	5
	1.353	10	5
	1.354	10	5
	1.355	10	5
	1.356	10	5
	1.357	10	5
	1.358	10	5
	1.359	10	5
	1.36	10	5
	1.361	10	5
	1.362	10	5
	1.363	10	5
	1.364	10	5
	1.365	10	5
	1.366	10	5
	1.367	10	5
	1.368	10	5
	1.369	10	5
	1.37	10	5
	1.371	10	5
	1.372	10	5
	1.373	10	5
	1.374	10	5
	1.375	10	5
	1.376	10	5
	1.377	10	5
	1.378	10	5
	1.379	10	5
	1.38	10	5
	1.381	10	5
	1.382	10	5
	1.383	10	5
	1.384	10	5
	1.385	10	5
	1.386	10	5
	1.387	10	5
	1.388	10	5
	1.389	10	5
	1.39	10	5
	1.391	10	5
	1.392	10	5
	1.393	10	5
	1.394	10	5
	1.395	10	5
	1.396	10	5
	1.397	10	5
	1.398	10	5
	1.399	10	5
	1.4	10	5
	1.401	10	5
	1.402	10	5
	1.403	10	5
	1.404	10	5
	1.405	10	5
	1.406	10	5
	1.407	10	5
	1.408	10	5
	1.409	10	5
	1.41	10	5
	1.411	10	5
	1.412	10	5
	1.413	10	5
	1.414	10	5
	1.415	10	5
	1.416	10	5
	1.417	10	5
	1.418	10	5
	1.419	10	5
	1.42	10	5
	1.421	10	5
	1.422	10	5
	1.423	10	5
	1.424	10	5
	1.425	10	5
	1.426	10	5
	1.427	10	5
	1.428	10	5
	1.429	10	5
	1.43	10	5
	1.431	10	5
	1.432	10	5
	1.433	10	5
	1.434	10	5
	1.435	10	5
	1.436	10	5
	1.437	10	5
	1.438	10	5
	1.439	10	5
	1.44	10	5
	1.441	10	5
	1.442	10	5
	1.443	10	5
	1.444	10	5
	1.445	10	5
	1.446	10	5
	1.447	10	5
	1.448	10	5
	1.449	10	5
	1.45	10	5
	1.451	10	5
	1.452	10	5
	1.453	10	5
	1.454	10	5
	1.455	10	5
	1.456	10	5
	1.457	10	5
	1.458	10	5
	1.459	10	5
	1.46	10	5
	1.461	10	5
	1.462	10	5
	1.463	10	5
	1.464	10	5
	1.465	10	5
	1.466	10	5
	1.467	10	5
	1.468	10	5
	1.469	10	5
	1.47	10	5
	1.471	10	5
	1.472	10	5
	1.473	10	5
	1.474	10	5
	1.475	10	5
	1.476	10	5
	1.477	10	5
	1.478	10	5
	1.479	10	5
	1.48	10	5
	1.481	10	5
	1.482	10	5
	1.483	10	5
	1.484	10	5
	1.485	10	5
	1.486	10	5
	1.487	10	5
	1.488	10	5
	1.489	10	5
	1.49	10	5
	1.491	10	5
	1.492	10	5
	1.493	10	5
	1.494	10	5
	1.495	10	5
	1.496	10	5
	1.497	10	5
	1.498	10	5
	1.499	10	5
	1.5	10	5
	1.501	10	5
	1.502	10	5
	1.503	10	5
	1.504	10	5
	1.505	10	5
	1.506	10	5
	1.507	10	5
	1.508	10	5
	1.509	10	5
	1.51	10	5
	1.511	10	5
	1.512	10	5
	1.513	10	5
	1.514	10	5
	1.515	10	5
	1.516	10	5
	1.517	10	5
	1.518	10	5
	1.519	10	5
	1.52	10	5
	1.521	10	5
	1.522	10	5
	1.523	10	5
	1.524	10	5
	1.525	10	5
	1.526	10	5
	1.527	10	5
	1.528	10	5
	1.529	10	5
	1.53	10	5
	1.531	10	5
	1.532	10	5
	1.533	10	5
	1.534	10	5
	1.535	10	5
	1.536	10	5
	1.537	10	5
	1.538	10	5
	1.539	10	5
	1.54	10	5
	1.541	10	5
	1.542	10	5
	1.543	10	5
	1.544	10	5
	1.545	10	5
	1.546	10	5
	1.547	10	5
	1.548	10	5
	1.549	10	5
	1.55	10	5
	1.551	10	5
	1.552	10	5
	1.553	10	5
	1.554	10	5
	1.555	10	5
	1.556	10	5
	1.557	10	5
	1.558	10	5
	1.559	10	5
	1.56	10	5
	1.561	10	5
	1.562	10	5
	1.563	10	5
	1.564	10	5
	1.565	10	5
	1.566	10	5
	1.567	10	5
	1.568	10	5
	1.569	10	5
	1.57	10	5
	1.571	10	5
	1.572	10	5
	1.573	10	5
	1.574	10	5
	1.575	10	5
	1.576	10	5
	1.577	10	5
	1.578	10	5
	1.579	10	5
	1.58	10	5
	1.581	10	5
	1.582	10	5
	1.583	10	5
	1.584	10	5
	1.585	10	5
	1.586	10	5
	1.587	10	5
	1.588	10	5
	1.589	10	5
	1.59	10	5
	1.591	10	5
	1.592	10	5
	1.593	10	5
	1.594	10	5
	1.595	10	5
	1.596	10	5
	1.597	10	5
	1.598	10	5
	1.599	10	5
	1.6	10	5
	1.601	10	5
	1.602	10	5
	1.603	10	5
	1.604	10	5
	1.605	10	5
	1.606	10	5
	1.607	10	5
	1.608	10	5
	1.609	10	5
	1.61	10	5
	1.611	10	5
	1.612	10	5
	1.613	10	5
	1.614	10	5
	1.615	10	5
	1.616	10	5
	1.617	10	5
	1.618	10	5
	1.619	10	5
	1.62	10	5
	1.621	10	5
	1.622	10	5
	1.623	10	5
	1.624	10	5
	1.625	10	5
	1.626	10	5
	1.627	10	5
	1.628	10	5
	1.629	10	5
	1.63	10	5
	1.631	10	5
	1.632	10	5
	1.633	10	5
	1.634	10	5
	1.635	10	5
	1.636	10	5
	1.637	10	5
	1.638	10	5
	1.639	10	5
	1.64	10	5
	1.641	10	5
	1.642	10	5
	1.643	10	5
	1.644	10	5
	1.645	10	5
	1.646	10	5
	1.647	10	5
	1.648	10	5
	1.649	10	5
	1.65	10	5
	1.651	10	5
	1.652	10	5
	1.653	10	5
	1.654	10	5
	1.655	10	5
	1.656	10	5
	1.657	10	5
	1.658	10	5
	1.659	10	5
	1.66	10	5
	1.661	10	5
	1.662	10	5
	1.663	10	5
	1.664	10	5
	1.665	10	5
	1.666	10	5
	1.667	10	5
	1.668	10	5
	1.669	10	5
	1.67	10	5
	1.671	10	5
	1.672	10	5
	1.673	10	5
	1.674	10	5
	1.675	10	5
	1.676	10	5
	1.677	10	5
	1.678	10	5
	1.679	10	5
	1.68	10	5
	1.681	10	5
	1.682	10	5
	1.683	10	5
	1.684	10	5
	1.685	10	5
	1.686	10	5
	1.687	10	5
	1.688	10	5
	1.689	10	5
	1.69	10	5
	1.691	10	5
	1.692	10	5
	1.693	10	5
	1.694	10	5
	1.695	10	5
	1.696	10	5
	1.697	10	5
	1.698	10	5
	1.699	10	5
	1.7	10	5
	1.701	10	5
	1.702	10	5
	1.703	10	5
	1.704	10	5
	1.705	10	5
	1.706	10	5
	1.707	10	5
	1.708	10	5
	1.709	10	5
	1.71	10	5
	1.711	10	5
	1.712	10	5
	1.713	10	5
	1.714	10	5
	1.715	10	5
	1.716	10	5
	1.717	10	5
	1.718	10	5
	1.719	10	5
	1.72	10	5
	1.721	10	5
	1.722	10	5
	1.723	10	5
	1.724	10	5
	1.725	10	5
	1.726	10	5
	1.727	10	5
	1.728	10	5
	1.729	10	5
	1.73	10	5
	1.731	10	5
	1.732	10	5
	1.733	10	5
	1.734	10	5
	1.735	10	5
	1.736	10	5
	1.737	10	5
	1.738	10	5
	1.739	10	5
	1.74	10	5
	1.741	10	5
	1.742	10	5
	1.743	10	5
	1.744	10	5
	1.745	10	5
	1.746	10	5
	1.747	10	5
	1.748	10	5
	1.749	10	5
	1.75	10	5
	1.751	10	5
	1.752	10	5
	1.753	10	5
	1.754	10	5
	1.755	10	5
	1.756	10	5
	1.757	10	5
	1.758	10	5
	1.759	10	5
	1.76	10	5
	1.761	10	5
	1.762	10	5
	1.763	10	5
	1.764	10	5
	1.765	10	5
	1.766	10	5
	1.767	10	5
	1.768	10	5
	1.769	10	5
	1.77	10	5
	1.771	10	5
	1.772	10	5
	1.773	10	5
	1.774	10	5
	1.775	10	5
	1.776	10	5
	1.777	10	5
	1.778	10	5
	1.779	10	5
	1.78	10	5
	1.781	10	5
	1.782	10	5
	1.783	10	5
	1.784	10	5
	1.785	10	5
	1.786	10	5
	1.787	10	5
	1.788	10	5
	1.789	10	5
	1.79	10	5
	1.791	10	5
	1.792	10	5
	1.793	10	5
	1.794	10	5
	1.795	10	5
	1.796	10	5
	1.797	10	5
	1.798	10	5
	1.799	10	5
	1.8	10	5
	1.801	10	5
	1.802	10	5
	1.803	10	5
	1.804	10	5
	1.805	10	5
	1.806	10	5
	1.807	10	5
	1.808	10	5
	1.809	10	5
	1.81	10	5
	1.811	10	5
	1.812	10	5
	1.813	10	5
	1.814	10	5
	1.815	10	5
	1.816	10	5
	1.817	10	5
	1.818	10	5
	1.819	10	5
	1.82	10	5
	1.821	10	5
	1.822	10	5
	1.823	10	5
	1.824	10	5
	1.825	10	5
	1.826	10	5
	1.827	10	5
	1.828	10	5
	1.829	10	5
	1.83	10	5
	1.831	10	5
	1.832	10	5
	1.833	10	5
	1.834	10	5
	1.835	10	5
	1.836	10	5
	1.837	10	5
	1.838	10	5
	1.839	10	5
	1.84	10	5
	1.841	10	5
	1.842	10	5
	1.843	10	5
	1.844	10	5
	1.845	10	5
	1.846	10	5
	1.847	10	5
	1.848	10	5
	1.849	10	5
	1.85	10	5
	1.851	10	5
	1.852	10	5
	1.853	10	5
	1.854	10	5
	1.855	10	5
	1.856	10	5
	1.857	10	5
	1.858	10	5
	1.859	10	5
	1.86	10	5
	1.861	10	5
	1.862	10	5
	1.863	10	5
	1.864	10	5
	1.865	10	5
	1.866	10	5
	1.867	10	5
	1.868	10	5
	1.869	10	5
	1.87	10	5
	1.871	10	5
	1.872	10	5
	1.873	10	5
	1.874	10	5
	1.875	10	5
	1.876	10	5
	1.877	10	5
	1.878	10	5
	1.879	10	5
	1.88	10	5
	1.881	10	5
	1.882	10	5
	1.883	10	5
	1.884	10	5
	1.885	10	5
	1.886	10	5
	1.887	10	5
	1.888	10	5
	1.889	10	5
	1.89	10	5
	1.891	10	5
	1.892	10	5
	1.893	10	5
	1.894	10	5
	1.895	10	5
	1.896	10	5
	1.897	10	5
	1.898	10	5
	1.899	10	5
	1.9	10	5
	1.901	10	5
	1.902	10	5
	1.903	10	5
	1.904	10	5
	1.905	10	5
	1.906	10	5
	1.907	10	5
	1.908	10	5
	1.909	10	5
	1.91	10	5
	1.911	10	5
	1.912	10	5
	1.913	10	5
	1.914	10	5
	1.915	10	5
	1.916	10	5
	1.917	10	5
	1.918	10	5
	1.919	10	5
	1.92	10	5
	1.921	10	5
	1.922	10	5
	1.923	10	5
	1.924	10	5
	1.925	10	5
	1.926	10	5
	1.927	10	5
	1.928	10	5
	1.929	10	5
	1.93	10	5
	1.931	10	5
	1.932	10	5
	1.933	10	5
	1.934	10	5
	1.935	10	5
	1.936	10	5
	1.937	10	5
	1.938	10	5
	1.939	10	5
	1.94	10	5
	1.941	10	5
	1.942	10	5
	1.943	10	5
	1.944	10	5
	1.945	10	5
	1.946	10	5
	1.947	10	5
	1.948	10	5
	1.949	10	5
	1.95	10	5
	1.951	10	5
	1.952	10	5
	1.953	10	5
	1.954	10	5
	1.955	10	5
	1.956	10	5
	1.957	10	5
	1.958	10	5
	1.959	10	5
	1.96	10	5
	1.961	10	5
	1.962	10	5
	1.963	10	5
	1.964	10	5
	1.965	10	5
	1.966	10	5
	1.967	10	5
	1.968	10	5
	1.969	10	5
	1.97	10	5
	1.971	10	5
	1.972	10	5
	1.973	10	5
	1.974	10	5
	1.975	10	5
	1.976	10	5
	1.977	10	5
	1.978	10	5
	1.979	10	5
	1.98	10	5
	1.981	10	5
	1.982	10	5
	1.983	10	5
	1.984	10	5
	1.985	10	5
	1.986	10	5
	1.987	10	5
	1.988	10	5
	1.989	10	5
	1.99	10	5
	1.991	10	5
	1.992	10	5
	1.993	10	5
	1.994	10	5
	1.995	10	5
	1.996	10	5
	1.997	10	5
	1.998	10	5
[truncated: 38,002 more rows]

## Sheet: Fig 4d
	Wavenumber / cm-1	Intensity / a.u.(H2O)	Wavenumber / cm-1	Intensity / a.u.(TpBd-SO3H)	Wavenumber / cm-1	Intensity / a.u.(TpPa-SO3H)
	3997.32	1	3997.32	0.99993	3997.32	1.00002		The lines were moved vertically
	3995.89	0.99925	3995.89	0.99997	3995.89	0.99989
	3994.47	0.99862	3994.47	1.00002	3994.47	0.9998
	3993.04	0.99808	3993.04	1	3993.04	0.99976
	3991.61	0.99751	3991.61	0.99989	3991.61	0.99975
	3990.18	0.99684	3990.18	0.99976	3990.18	0.99977
	3988.75	0.99619	3988.75	0.9997	3988.75	0.99981
	3987.32	0.99573	3987.32	0.99969	3987.32	0.99983
	3985.89	0.9954	3985.89	0.99968	3985.89	0.99985
	3984.46	0.99499	3984.46	0.99965	3984.46	0.99989
	3983.03	0.9944	3983.03	0.9996	3983.03	0.99993
	3981.6	0.99371	3981.6	0.99956	3981.6	0.9999
	3980.17	0.9931	3980.17	0.99956	3980.17	0.99975
	3978.74	0.9927	3978.74	0.99954	3978.74	0.99958
	3977.32	0.99243	3977.32	0.99951	3977.32	0.9995
	3975.89	0.99202	3975.89	0.99954	3975.89	0.99956
	3974.46	0.9914	3974.46	0.99967	3974.46	0.99971
	3973.03	0.99078	3973.03	0.99974	3973.03	0.99985
	3971.6	0.99031	3971.6	0.99962	3971.6	0.99989
	3970.17	0.98986	3970.17	0.99938	3970.17	0.99981
	3968.74	0.98929	3968.74	0.99919	3968.74	0.99971
	3967.31	0.9887	3967.31	0.99915	3967.31	0.99969
	3965.88	0.98826	3965.88	0.99915	3965.88	0.99979
	3964.45	0.98793	3964.45	0.99902	3964.45	0.99992
	3963.02	0.9874	3963.02	0.9988	3963.02	1
	3961.59	0.9866	3961.59	0.99871	3961.59	0.99999
	3960.17	0.98587	3960.17	0.99877	3960.17	0.99993
	3958.74	0.98543	3958.74	0.99881	3958.74	0.99982
	3957.31	0.98508	3957.31	0.99878	3957.31	0.9997
	3955.88	0.98463	3955.88	0.99876	3955.88	0.99956
	3954.45	0.98427	3954.45	0.9988	3954.45	0.99946
	3953.02	0.98415	3953.02	0.99883	3953.02	0.99942
	3951.59	0.98393	3951.59	0.99877	3951.59	0.99946
	3950.16	0.98305	3950.16	0.99867	3950.16	0.99955
	3948.73	0.98168	3948.73	0.99869	3948.73	0.99966
	3947.3	0.98082	3947.3	0.99891	3947.3	0.99977
	3945.87	0.98104	3945.87	0.99901	3945.87	0.99985
	3944.45	0.98138	3944.45	0.99872	3944.45	0.99985
	3943.02	0.98057	3943.02	0.99836	3943.02	0.99976
	3941.59	0.97897	3941.59	0.99835	3941.59	0.99961
	3940.16	0.97789	3940.16	0.99861	3940.16	0.99947
	3938.73	0.9777	3938.73	0.99885	3938.73	0.99939
	3937.3	0.97791	3937.3	0.99903	3937.3	0.99937
	3935.87	0.97821	3935.87	0.99908	3935.87	0.99934
	3934.44	0.97821	3934.44	0.99886	3934.44	0.99932
	3933.01	0.97729	3933.01	0.99856	3933.01	0.99933
	3931.58	0.97565	3931.58	0.99855	3931.58	0.9994
	3930.15	0.97461	3930.15	0.99889	3930.15	0.9995
	3928.72	0.97492	3928.72	0.99918	3928.72	0.99957
	3927.3	0.97567	3927.3	0.99903	3927.3	0.99958
	3925.87	0.97539	3925.87	0.99862	3925.87	0.99957
	3924.44	0.97402	3924.44	0.9985	3924.44	0.99956
	3923.01	0.97303	3923.01	0.99877	3923.01	0.99955
	3921.58	0.97327	3921.58	0.99898	3921.58	0.99952
	3920.15	0.97379	3920.15	0.99876	3920.15	0.99951
	3918.72	0.97317	3918.72	0.99831	3918.72	0.99951
	3917.29	0.97136	3917.29	0.99805	3917.29	0.99953
	3915.86	0.96961	3915.86	0.9982	3915.86	0.99952
	3914.43	0.96892	3914.43	0.99852	3914.43	0.99948
	3913	0.96895	3913	0.99866	3913	0.99941
	3911.57	0.96877	3911.57	0.99874	3911.57	0.99935
	3910.15	0.96848	3910.15	0.99901	3910.15	0.99935
	3908.72	0.96905	3908.72	0.99934	3908.72	0.99942
	3907.29	0.97037	3907.29	0.99931	3907.29	0.99951
	3905.86	0.9709	3905.86	0.99883	3905.86	0.99959
	3904.43	0.96968	3904.43	0.99841	3904.43	0.99963
	3903	0.96767	3903	0.9984	3903	0.99967
	3901.57	0.96608	3901.57	0.99842	3901.57	0.9997
	3900.14	0.96468	3900.14	0.99834	3900.14	0.99972
	3898.71	0.96304	3898.71	0.99862	3898.71	0.99972
	3897.28	0.96235	3897.28	0.99934	3897.28	0.99969
	3895.85	0.96372	3895.85	0.99974	3895.85	0.99963
	3894.42	0.96558	3894.42	0.99916	3894.42	0.99953
	3893	0.96503	3893	0.99805	3893	0.99945
	3891.57	0.9619	3891.57	0.99768	3891.57	0.99943
	3890.14	0.95966	3890.14	0.99849	3890.14	0.99949
	3888.71	0.96047	3888.71	0.99917	3888.71	0.99956
	3887.28	0.96171	3887.28	0.99872	3887.28	0.99957
	3885.85	0.9603	3885.85	0.99819	3885.85	0.99949
	3884.42	0.95808	3884.42	0.99858	3884.42	0.99939
	3882.99	0.95801	3882.99	0.99892	3882.99	0.99939
	3881.56	0.95838	3881.56	0.9984	3881.56	0.99952
	3880.13	0.95658	3880.13	0.99813	3880.13	0.99968
	3878.7	0.95451	3878.7	0.99889	3878.7	0.99974
	3877.28	0.95479	3877.28	0.99957	3877.28	0.9997
	3875.85	0.95616	3875.85	0.9993	3875.85	0.99962
	3874.42	0.95651	3874.42	0.99873	3874.42	0.99958
	3872.99	0.9561	3872.99	0.99832	3872.99	0.99959
	3871.56	0.95506	3871.56	0.99765	3871.56	0.99962
	3870.13	0.95256	3870.13	0.99729	3870.13	0.99964
	3868.7	0.95018	3868.7	0.99799	3868.7	0.99969
	3867.27	0.95047	3867.27	0.99875	3867.27	0.99981
	3865.84	0.95201	3865.84	0.99837	3865.84	0.99994
	3864.41	0.95122	3864.41	0.99758	3864.41	1
	3862.98	0.94793	3862.98	0.99756	3862.98	0.99994
	3861.55	0.94498	3861.55	0.99827	3861.55	0.99978
	3860.13	0.94443	3860.13	0.99925	3860.13	0.99962
	3858.7	0.94696	3858.7	1	3858.7	0.99954
	3857.27	0.95171	3857.27	0.99975	3857.27	0.99955
	3855.84	0.95457	3855.84	0.99792	3855.84	0.99963
	3854.41	0.95068	3854.41	0.99585	3854.41	0.99979
	3852.98	0.94153	3852.98	0.99597	3852.98	0.99997
	3851.55	0.93516	3851.55	0.99819	3851.55	1.00005
	3850.12	0.93558	3850.12	1.00002	3850.12	1.00002
	3848.69	0.93933	3848.69	1.00026	3848.69	0.99995
	3847.26	0.94189	3847.26	0.99959	3847.26	0.99992
	3845.83	0.9419	3845.83	0.9989	3845.83	0.99996
	3844.4	0.94032	3844.4	0.99869	3844.4	1.00008
	3842.98	0.93883	3842.98	0.99899	3842.98	1.00023
	3841.55	0.93846	3841.55	0.9992	3841.55	1.00038
	3840.12	0.93819	3840.12	0.99872	3840.12	1.00049
	3838.69	0.93616	3838.69	0.99803	3838.69	1.00054
	3837.26	0.93294	3837.26	0.99812	3837.26	1.00053
	3835.83	0.93111	3835.83	0.99889	3835.83	1.00046
	3834.4	0.93127	3834.4	0.99933	3834.4	1.00033
	3832.97	0.93144	3832.97	0.9991	3832.97	1.00017
	3831.54	0.93036	3831.54	0.99883	3831.54	1.00004
	3830.11	0.9289	3830.11	0.99885	3830.11	1
	3828.68	0.92784	3828.68	0.99887	3828.68	1.00003
	3827.26	0.92696	3827.26	0.99898	3827.26	1.00003
	3825.83	0.92683	3825.83	0.99948	3825.83	0.99997
	3824.4	0.9279	3824.4	0.99963	3824.4	0.99993
	3822.97	0.92787	3822.97	0.9987	3822.97	1.00001
	3821.54	0.92443	3821.54	0.99795	3821.54	1.00018
	3820.11	0.92053	3820.11	0.99864	3820.11	1.0003
	3818.68	0.92018	3818.68	0.99932	3818.68	1.00031
	3817.25	0.921	3817.25	0.99846	3817.25	1.00024
	3815.82	0.91855	3815.82	0.99751	3815.82	1.00016
	3814.39	0.91443	3814.39	0.99802	3814.39	1.00011
	3812.96	0.91322	3812.96	0.99911	3812.96	1.00011
	3811.53	0.91532	3811.53	0.99945	3811.53	1.00017
	3810.11	0.9173	3810.11	0.9988	3810.11	1.00028
	3808.68	0.91611	3808.68	0.99776	3808.68	1.00041
	3807.25	0.91216	3807.25	0.99762	3807.25	1.00053
	3805.82	0.90945	3805.82	0.99879	3805.82	1.00059
	3804.39	0.91023	3804.39	0.99956	3804.39	1.00055
	3802.96	0.91102	3802.96	0.99869	3802.96	1.00046
	3801.53	0.90805	3801.53	0.99782	3801.53	1.00036
	3800.1	0.90391	3800.1	0.99847	3800.1	1.00032
	3798.67	0.90268	3798.67	0.99933	3798.67	1.00034
	3797.24	0.903	3797.24	0.99906	3797.24	1.00037
	3795.81	0.9018	3795.81	0.99846	3795.81	1.00039
	3794.38	0.89962	3794.38	0.99841	3794.38	1.00036
	3792.96	0.89828	3792.96	0.99855	3792.96	1.00029
	3791.53	0.89747	3791.53	0.99848	3791.53	1.00015
	3790.1	0.89626	3790.1	0.99835	3790.1	1.00002
	3788.67	0.89477	3788.67	0.99824	3788.67	0.99996
	3787.24	0.89318	3787.24	0.99806	3787.24	0.99998
	3785.81	0.89127	3785.81	0.99794	3785.81	1.00004
	3784.38	0.88944	3784.38	0.9981	3784.38	1.00007
	3782.95	0.88846	3782.95	0.99825	3782.95	1.00005
	3781.52	0.88773	3781.52	0.99784	3781.52	1.00004
	3780.09	0.88568	3780.09	0.99712	3780.09	1.00004
	3778.66	0.88224	3778.66	0.99697	3778.66	1.00001
	3777.23	0.87928	3777.23	0.9975	3777.23	0.9999
	3775.81	0.8781	3775.81	0.99808	3775.81	0.99974
	3774.38	0.8781	3774.38	0.9983	3774.38	0.99959
	3772.95	0.8778	3772.95	0.99807	3772.95	0.99951
	3771.52	0.87597	3771.52	0.99752	3771.52	0.99946
	3770.09	0.87264	3770.09	0.99726	3770.09	0.99939
	3768.66	0.86929	3768.66	0.9975	3768.66	0.99927
	3767.23	0.86698	3767.23	0.99768	3767.23	0.99918
	3765.8	0.86509	3765.8	0.99764	3765.8	0.99915
	3764.37	0.86332	3764.37	0.99783	3764.37	0.99919
	3762.94	0.86237	3762.94	0.99804	3762.94	0.99922
	3761.51	0.86152	3761.51	0.99771	3761.51	0.9992
	3760.09	0.85872	3760.09	0.99722	3760.09	0.99915
	3758.66	0.85422	3758.66	0.99744	3758.66	0.99909
	3757.23	0.85102	3757.23	0.99839	3757.23	0.99902
	3755.8	0.85095	3755.8	0.99912	3755.8	0.99896
	3754.37	0.85224	3754.37	0.99864	3754.37	0.99898
	3752.94	0.85093	3752.94	0.99712	3752.94	0.9991
	3751.51	0.84508	3751.51	0.99598	3751.51	0.99924
	3750.08	0.83836	3750.08	0.99661	3750.08	0.99927
	3748.65	0.83644	3748.65	0.99826	3748.65	0.99916
	3747.22	0.83894	3747.22	0.99839	3747.22	0.99898
	3745.79	0.83889	3745.79	0.99628	3745.79	0.99877
	3744.36	0.83212	3744.36	0.99477	3744.36	0.9985
	3742.94	0.82391	3742.94	0.99593	3742.94	0.99811
	3741.51	0.82124	3741.51	0.99796	3741.51	0.99767
	3740.08	0.82342	3740.08	0.99857	3740.08	0.99731
	3738.65	0.82489	3738.65	0.99753	3738.65	0.99706
	3737.22	0.82244	3737.22	0.99585	3737.22	0.99682
	3735.79	0.81692	3735.79	0.99463	3735.79	0.99654
	3734.36	0.81067	3734.36	0.99434	3734.36	0.99625
	3732.93	0.80544	3732.93	0.99469	3732.93	0.99603
	3731.5	0.80193	3731.5	0.99536	3731.5	0.99586
	3730.07	0.80011	3730.07	0.99586	3730.07	0.99565
	3728.64	0.79889	3728.64	0.99554	3728.64	0.99537
	3727.21	0.79646	3727.21	0.99455	3727.21	0.99505
	3725.79	0.79224	3725.79	0.99378	3725.79	0.99475
	3724.36	0.78755	3724.36	0.99344	3724.36	0.99449
	3722.93	0.78337	3722.93	0.99311	3722.93	0.99425
	3721.5	0.77921	3721.5	0.99268	3721.5	0.99403
	3720.07	0.77467	3720.07	0.99232	3720.07	0.99375
	3718.64	0.77027	3718.64	0.9922	3718.64	0.99333
	3717.21	0.76689	3717.21	0.99236	3717.21	0.99282
	3715.78	0.76475	3715.78	0.99231	3715.78	0.99234
	3714.35	0.76244	3714.35	0.99132	3714.35	0.99191
	3712.92	0.75759	3712.92	0.9896	3712.92	0.99147
	3711.49	0.74974	3711.49	0.98831	3711.49	0.99095
	3710.07	0.74141	3710.07	0.98801	3710.07	0.99028
	3708.64	0.73504	3708.64	0.98819	3708.64	0.98954
	3707.21	0.73084	3707.21	0.98813	3707.21	0.98878
	3705.78	0.72749	3705.78	0.98743	3705.78	0.988
	3704.35	0.72322	3704.35	0.98604	3704.35	0.98711
	3702.92	0.71666	3702.92	0.98446	3702.92	0.98614
	3701.49	0.70831	3701.49	0.98348	3701.49	0.98513
	3700.06	0.70015	3700.06	0.98315	3700.06	0.98416
	3698.63	0.69324	3698.63	0.98276	3698.63	0.98322
	3697.2	0.68691	3697.2	0.98199	3697.2	0.98223
	3695.77	0.68052	3695.77	0.98119	3695.77	0.9812
	3694.34	0.67431	3694.34	0.98039	3694.34	0.98011
	3692.92	0.66821	3692.92	0.97917	3692.92	0.979
	3691.49	0.66072	3691.49	0.97722	3691.49	0.97778
	3690.06	0.65036	3690.06	0.97493	3690.06	0.97632
	3688.63	0.63812	3688.63	0.97324	3688.63	0.97461
	3687.2	0.62691	3687.2	0.97248	3687.2	0.97278
	3685.77	0.61828	3685.77	0.97176	3685.77	0.97101
	3684.34	0.61093	3684.34	0.97033	3684.34	0.96936
	3682.91	0.60283	3682.91	0.96841	3682.91	0.96775
	3681.48	0.59373	3681.48	0.96666	3681.48	0.96611
	3680.05	0.58484	3680.05	0.96515	3680.05	0.96439
	3678.62	0.57602	3678.62	0.96311	3678.62	0.96252
	3677.19	0.56501	3677.19	0.9601	3677.19	0.96028
	3675.77	0.55098	3675.77	0.95749	3675.77	0.95756
	3674.34	0.53752	3674.34	0.95638	3674.34	0.95459
	3672.91	0.52766	3672.91	0.95498	3672.91	0.95185
	3671.48	0.51867	3671.48	0.95146	3671.48	0.94938
	3670.05	0.50654	3670.05	0.94722	3670.05	0.94678
	3668.62	0.49241	3668.62	0.94446	3668.62	0.94385
	3667.19	0.47999	3667.19	0.94285	3667.19	0.94084
	3665.76	0.46975	3665.76	0.94084	3665.76	0.93803
	3664.33	0.45958	3664.33	0.93802	3664.33	0.93535
	3662.9	0.44846	3662.9	0.93497	3662.9	0.93262
	3661.47	0.43713	3661.47	0.93216	3661.47	0.92974
	3660.04	0.42625	3660.04	0.92941	3660.04	0.92679
	3658.62	0.41518	3658.62	0.92624	3658.62	0.92384
	3657.19	0.40302	3657.19	0.92295	3657.19	0.92081
	3655.76	0.39075	3655.76	0.92054	3655.76	0.91768
	3654.33	0.38053	3654.33	0.91891	3654.33	0.91465
	3652.9	0.37236	3652.9	0.91659	3652.9	0.91187
	3651.47	0.36341	3651.47	0.91285	3651.47	0.9092
	3650.04	0.35155	3650.04	0.90869	3650.04	0.90619
	3648.61	0.33817	3648.61	0.90537	3648.61	0.90266
	3647.18	0.32627	3647.18	0.90302	3647.18	0.89892
	3645.75	0.31692	3645.75	0.90091	3645.75	0.89544
	3644.32	0.30907	3644.32	0.89838	3644.32	0.89239
	3642.9	0.30127	3642.9	0.89535	3642.9	0.88962
	3641.47	0.29293	3641.47	0.89225	3641.47	0.88691
	3640.04	0.28432	3640.04	0.88942	3640.04	0.88411
	3638.61	0.27591	3638.61	0.88681	3638.61	0.88117
	3637.18	0.26782	3637.18	0.88426	3637.18	0.87819
	3635.75	0.26007	3635.75	0.88174	3635.75	0.87524
	3634.32	0.25297	3634.32	0.87946	3634.32	0.87241
	3632.89	0.24676	3632.89	0.87728	3632.89	0.86972
	3631.46	0.24078	3631.46	0.87427	3631.46	0.86706
	3630.03	0.23362	3630.03	0.87033	3630.03	0.86415
	3628.6	0.22524	3628.6	0.86696	3628.6	0.86084
	3627.17	0.21751	3627.17	0.86516	3627.17	0.85743
	3625.75	0.21176	3625.75	0.86389	3625.75	0.8544
	3624.32	0.20734	3624.32	0.86204	3624.32	0.8519
	3622.89	0.20298	3622.89	0.85939	3622.89	0.84965
	3621.46	0.19796	3621.46	0.85623	3621.46	0.84734
	3620.03	0.19224	3620.03	0.85307	3620.03	0.84482
	3618.6	0.18643	3618.6	0.85062	3618.6	0.8421
	3617.17	0.18134	3617.17	0.84876	3617.17	0.83934
	3615.74	0.17707	3615.74	0.84673	3615.74	0.83668
	3614.31	0.17306	3614.31	0.84424	3614.31	0.83413
	3612.88	0.16893	3612.88	0.84167	3612.88	0.83157
	3611.45	0.16478	3611.45	0.83912	3611.45	0.82896
	3610.02	0.16065	3610.02	0.83632	3610.02	0.82629
	3608.6	0.15647	3608.6	0.83344	3608.6	0.8236
	3607.17	0.15237	3607.17	0.83101	3607.17	0.82088
	3605.74	0.14869	3605.74	0.82899	3605.74	0.81823
	3604.31	0.14541	3604.31	0.82685	3604.31	0.8157
	3602.88	0.1422	3602.88	0.82431	3602.88	0.81323
	3601.45	0.13886	3601.45	0.82161	3601.45	0.81078
	3600.02	0.13559	3600.02	0.81912	3600.02	0.80837
	3598.59	0.13256	3598.59	0.81675	3598.59	0.80599
	3597.16	0.12968	3597.16	0.81422	3597.16	0.80355
	3595.73	0.12673	3595.73	0.81155	3595.73	0.80099
	3594.3	0.12369	3594.3	0.80911	3594.3	0.79832
	3592.87	0.12086	3592.87	0.8071	3592.87	0.79565
	3591.45	0.11841	3591.45	0.80506	3591.45	0.79307
	3590.02	0.11609	3590.02	0.80235	3590.02	0.79054
	3588.59	0.11352	3588.59	0.79919	3588.59	0.78796
	3587.16	0.11076	3587.16	0.79643	3587.16	0.78529
	3585.73	0.10823	3585.73	0.79438	3585.73	0.78263
	3584.3	0.10611	3584.3	0.79245	3584.3	0.78007
	3582.87	0.10418	3582.87	0.79008	3582.87	0.77757
	3581.44	0.10216	3581.44	0.78737	3581.44	0.77503
	3580.01	0.1	3580.01	0.78462	3580.01	0.77238
	3578.58	0.09783	3578.58	0.78197	3578.58	0.76967
	3577.15	0.09577	3577.15	0.77937	3577.15	0.76699
	3575.73	0.09382	3575.73	0.7768	3575.73	0.7644
	3574.3	0.09197	3574.3	0.77439	3574.3	0.76184
	3572.87	0.09029	3572.87	0.77219	3572.87	0.75928
	3571.44	0.08878	3571.44	0.76996	3571.44	0.75673
	3570.01	0.08727	3570.01	0.76728	3570.01	0.75421
	3568.58	0.08552	3568.58	0.76413	3568.58	0.75163
	3567.15	0.08351	3567.15	0.76109	3567.15	0.74889
	3565.72	0.08159	3565.72	0.75861	3565.72	0.74607
	3564.29	0.08005	3564.29	0.75643	3564.29	0.74333
	3562.86	0.07879	3562.86	0.75406	3562.86	0.74077
	3561.43	0.07753	3561.43	0.7514	3561.43	0.73827
	3560	0.07614	3560	0.74867	3560	0.73569
	3558.58	0.07469	3558.58	0.74604	3558.58	0.733
	3557.15	0.07327	3557.15	0.74349	3557.15	0.73028
	3555.72	0.07192	3555.72	0.74092	3555.72	0.72759
	3554.29	0.0706	3554.29	0.73828	3554.29	0.72496
	3552.86	0.06931	3552.86	0.7357	3552.86	0.72238
	3551.43	0.06811	3551.43	0.73331	3551.43	0.71986
	3550	0.06708	3550	0.73098	3550	0.71742
	3548.57	0.06616	3548.57	0.72848	3548.57	0.71506
	3547.14	0.06522	3547.14	0.72581	3547.14	0.7127
	3545.71	0.06417	3545.71	0.7232	3545.71	0.71026
	3544.28	0.06307	3544.28	0.72071	3544.28	0.70769
	3542.85	0.06199	3542.85	0.71819	3542.85	0.70499
	3541.43	0.06095	3541.43	0.71555	3541.43	0.70225
	3540	0.05995	3540	0.71281	3540	0.69954
	3538.57	0.059	3538.57	0.71005	3538.57	0.69693
	3537.14	0.05811	3537.14	0.70735	3537.14	0.69438
	3535.71	0.05725	3535.71	0.70475	3535.71	0.69179
	3534.28	0.05641	3534.28	0.70223	3534.28	0.68914
	3532.85	0.05557	3532.85	0.6997	3532.85	0.6865
	3531.42	0.05472	3531.42	0.69711	3531.42	0.68396
	3529.99	0.05386	3529.99	0.69449	3529.99	0.68148
	3528.56	0.05298	3528.56	0.69189	3528.56	0.67901
	3527.13	0.05216	3527.13	0.68939	3527.13	0.67654
	3525.71	0.05143	3525.71	0.68696	3525.71	0.67407
	3524.28	0.05077	3524.28	0.68458	3524.28	0.67156
	3522.85	0.05011	3522.85	0.68222	3522.85	0.669
	3521.42	0.04943	3521.42	0.67981	3521.42	0.66641
	3519.99	0.04877	3519.99	0.67727	3519.99	0.66384
	3518.56	0.04813	3518.56	0.67467	3518.56	0.66135
	3517.13	0.04751	3517.13	0.67216	3517.13	0.6589
	3515.7	0.04693	3515.7	0.66978	3515.7	0.65644
	3514.27	0.0464	3514.27	0.6674	3514.27	0.65394
	3512.84	0.04588	3512.84	0.66484	3512.84	0.65139
	3511.41	0.04533	3511.41	0.66208	3511.41	0.64883
	3509.98	0.04471	3509.98	0.65935	3509.98	0.64633
	3508.56	0.04411	3508.56	0.65694	3508.56	0.64395
	3507.13	0.04361	3507.13	0.65479	3507.13	0.6417
	3505.7	0.04322	3505.7	0.65258	3505.7	0.63957
	3504.27	0.04285	3504.27	0.65017	3504.27	0.63747
	3502.84	0.04242	3502.84	0.64778	3502.84	0.63526
	3501.41	0.04198	3501.41	0.6455	3501.41	0.63287
	3499.98	0.04156	3499.98	0.64325	3499.98	0.63036
	3498.55	0.04118	3498.55	0.64089	3498.55	0.62784
	3497.12	0.0408	3497.12	0.6385	3497.12	0.62537
	3495.69	0.0404	3495.69	0.63614	3495.69	0.62291
	3494.26	0.03999	3494.26	0.63377	3494.26	0.62045
	3492.83	0.03961	3492.83	0.63137	3492.83	0.61806
	3491.41	0.03928	3491.41	0.6289	3491.41	0.61579
	3489.98	0.03901	3489.98	0.62642	3489.98	0.61361
	3488.55	0.03879	3488.55	0.62402	3488.55	0.61145
	3487.12	0.03857	3487.12	0.62175	3487.12	0.60923
	3485.69	0.03832	3485.69	0.61954	3485.69	0.60693
	3484.26	0.03802	3484.26	0.61721	3484.26	0.60458
	3482.83	0.0377	3482.83	0.61478	3482.83	0.60226
	3481.4	0.03742	3481.4	0.61245	3481.4	0.59999
	3479.97	0.03716	3479.97	0.61027	3479.97	0.59777
	3478.54	0.03692	3478.54	0.60807	3478.54	0.59554
	3477.11	0.03666	3477.11	0.60572	3477.11	0.59326
	3475.68	0.03641	3475.68	0.60333	3475.68	0.5909
	3474.26	0.0362	3474.26	0.60104	3474.26	0.58851
	3472.83	0.03608	3472.83	0.59888	3472.83	0.58623
	3471.4	0.03606	3471.4	0.59686	3471.4	0.58416
	3469.97	0.03609	3469.97	0.5949	3469.97	0.58227
	3468.54	0.03604	3468.54	0.59287	3468.54	0.58033
	3467.11	0.03586	3467.11	0.59067	3467.11	0.57813
	3465.68	0.03561	3465.68	0.58826	3465.68	0.57571
	3464.25	0.03541	3464.25	0.58573	3464.25	0.57326
	3462.82	0.03531	3462.82	0.58326	3462.82	0.5709
	3461.39	0.03529	3461.39	0.58098	3461.39	0.56864
	3459.96	0.03527	3459.96	0.57878	3459.96	0.56641
	3458.54	0.03521	3458.54	0.57649	3458.54	0.56415
	3457.11	0.0351	3457.11	0.57412	3457.11	0.56189
	3455.68	0.03496	3455.68	0.57181	3455.68	0.55964
	3454.25	0.03484	3454.25	0.56961	3454.25	0.55743
	3452.82	0.03478	3452.82	0.56751	3452.82	0.55526
	3451.39	0.03477	3451.39	0.56545	3451.39	0.55315
	3449.96	0.03479	3449.96	0.56333	3449.96	0.5511
	3448.53	0.03477	3448.53	0.5611	3448.53	0.54906
	3447.1	0.03471	3447.1	0.5589	3447.1	0.54695
	3445.67	0.03463	3445.67	0.55682	3445.67	0.54477
	3444.24	0.03463	3444.24	0.55478	3444.24	0.54263
	3442.81	0.03473	3442.81	0.55269	3442.81	0.54061
	3441.39	0.03491	3441.39	0.5506	3441.39	0.53872
	3439.96	0.03515	3439.96	0.5486	3439.96	0.5369
	3438.53	0.0354	3438.53	0.54663	3438.53	0.53515
	3437.1	0.03562	3437.1	0.54465	3437.1	0.53339
	3435.67	0.03574	3435.67	0.54263	3435.67	0.5315
	3434.24	0.03582	3434.24	0.54061	3434.24	0.52942
	3432.81	0.03593	3432.81	0.5386	3432.81	0.52727
	3431.38	0.03612	3431.38	0.53664	3431.38	0.5252
	3429.95	0.03633	3429.95	0.53467	3429.95	0.52328
	3428.52	0.03648	3428.52	0.53259	3428.52	0.5214
	3427.09	0.03654	3427.09	0.53044	3427.09	0.51941
	3425.66	0.03656	3425.66	0.52831	3425.66	0.51731
	3424.24	0.03661	3424.24	0.52627	3424.24	0.51524
	3422.81	0.03673	3422.81	0.52428	3422.81	0.5133
	3421.38	0.03694	3421.38	0.52235	3421.38	0.51143
	3419.95	0.03722	3419.95	0.52054	3419.95	0.50952
	3418.52	0.03753	3418.52	0.5188	3418.52	0.50755
	3417.09	0.03786	3417.09	0.51707	3417.09	0.50569
	3415.66	0.03821	3415.66	0.51538	3415.66	0.50401
	3414.23	0.0386	3414.23	0.51372	3414.23	0.50245
	3412.8	0.03899	3412.8	0.51206	3412.8	0.5009
	3411.37	0.03931	3411.37	0.51038	3411.37	0.49936
	3409.94	0.03955	3409.94	0.50872	3409.94	0.49783
	3408.52	0.03976	3408.52	0.50711	3408.52	0.49629
	3407.09	0.04003	3407.09	0.50548	3407.09	0.49469
	3405.66	0.0404	3405.66	0.50385	3405.66	0.49306
	3404.23	0.04091	3404.23	0.5024	3404.23	0.49158
	3402.8	0.0415	3402.8	0.50124	3402.8	0.49033
	3401.37	0.04204	3401.37	0.5002	3401.37	0.48915
	3399.94	0.04245	3399.94	0.49895	3399.94	0.48778
	3398.51	0.04282	3398.51	0.49741	3398.51	0.48616
	3397.08	0.04322	3397.08	0.49577	3397.08	0.48445
	3395.65	0.04369	3395.65	0.49426	3395.65	0.48292
	3394.22	0.04424	3394.22	0.49296	3394.22	0.48169
	3392.79	0.04481	3392.79	0.49178	3392.79	0.48065
	3391.37	0.04536	3391.37	0.49056	3391.37	0.47952
	3389.94	0.04588	3389.94	0.4892	3389.94	0.4782
	3388.51	0.04639	3388.51	0.48772	3388.51	0.47675
	3387.08	0.04694	3387.08	0.48628	3387.08	0.47535
	3385.65	0.04754	3385.65	0.485	3385.65	0.47405
	3384.22	0.0482	3384.22	0.48388	3384.22	0.47286
	3382.79	0.04887	3382.79	0.48287	3382.79	0.47184
	3381.36	0.04956	3381.36	0.48193	3381.36	0.47101
	3379.93	0.05026	3379.93	0.48099	3379.93	0.47025
	3378.5	0.05094	3378.5	0.48006	3378.5	0.46945
	3377.07	0.05162	3377.07	0.47914	3377.07	0.46856
	3375.64	0.05232	3375.64	0.47823	3375.64	0.46769
	3374.22	0.0531	3374.22	0.47736	3374.22	0.46693
	3372.79	0.05394	3372.79	0.47663	3372.79	0.46634
	3371.36	0.05483	3371.36	0.47615	3371.36	0.46589
	3369.93	0.05573	3369.93	0.47584	3369.93	0.46548
	3368.5	0.0566	3368.5	0.47548	3368.5	0.46498
	3367.07	0.05742	3367.07	0.47487	3367.07	0.46427
	3365.64	0.05821	3365.64	0.47402	3365.64	0.46338
	3364.21	0.05903	3364.21	0.47308	3364.21	0.46249
	3362.78	0.05991	3362.78	0.47227	3362.78	0.46177
	3361.35	0.06087	3361.35	0.47162	3361.35	0.46123
	3359.92	0.06189	3359.92	0.47105	3359.92	0.46072
	3358.49	0.06294	3358.49	0.47046	3358.49	0.46013
	3357.07	0.06401	3357.07	0.46986	3357.07	0.45952
	3355.64	0.06505	3355.64	0.46937	3355.64	0.45901
	3354.21	0.06608	3354.21	0.46909	3354.21	0.45871
	3352.78	0.06715	3352.78	0.46895	3352.78	0.45859
	3351.35	0.06824	3351.35	0.46882	3351.35	0.45853
	3349.92	0.06931	3349.92	0.46855	3349.92	0.45833
	3348.49	0.07037	3348.49	0.46813	3348.49	0.45793
	3347.06	0.07144	3347.06	0.46766	3347.06	0.45747
	3345.63	0.07256	3345.63	0.4673	3345.63	0.45714
	3344.2	0.07371	3344.2	0.46712	3344.2	0.45699
	3342.77	0.07487	3342.77	0.46708	3342.77	0.45696
	3341.35	0.07607	3341.35	0.46714	3341.35	0.45692
	3339.92	0.07732	3339.92	0.46721	3339.92	0.45684
	3338.49	0.0786	3338.49	0.4672	3338.49	0.4567
	3337.06	0.07988	3337.06	0.46701	3337.06	0.45651
	3335.63	0.08114	3335.63	0.46669	3335.63	0.45627
	3334.2	0.0824	3334.2	0.46638	3334.2	0.45606
	3332.77	0.08367	3332.77	0.46619	3332.77	0.45594
	3331.34	0.08494	3331.34	0.46612	3331.34	0.45594
	3329.91	0.0862	3329.91	0.46612	3329.91	0.45601
	3328.48	0.08746	3328.48	0.46617	3328.48	0.45612
	3327.05	0.08874	3327.05	0.46627	3327.05	0.45626
	3325.62	0.09003	3325.62	0.46637	3325.62	0.45636
	3324.2	0.09133	3324.2	0.4664	3324.2	0.45633
	3322.77	0.09263	3322.77	0.46638	3322.77	0.45621
	3321.34	0.09393	3321.34	0.4663	3321.34	0.4561
	3319.91	0.09524	3319.91	0.46621	3319.91	0.45609
	3318.48	0.09657	3318.48	0.46613	3318.48	0.45615
	3317.05	0.09792	3317.05	0.4661	3317.05	0.4562
	3315.62	0.09927	3315.62	0.46615	3315.62	0.45622
	3314.19	0.1006	3314.19	0.46626	3314.19	0.45621
	3312.76	0.1019	3312.76	0.46642	3312.76	0.45624
	3311.33	0.1032	3311.33	0.46659	3311.33	0.45633
	3309.9	0.10454	3309.9	0.46674	3309.9	0.4565
	3308.47	0.10589	3308.47	0.46687	3308.47	0.4567
	3307.05	0.10724	3307.05	0.46701	3307.05	0.45688
	3305.62	0.10858	3305.62	0.46711	3305.62	0.45698
	3304.19	0.10992	3304.19	0.46715	3304.19	0.45695
	3302.76	0.11123	3302.76	0.4671	3302.76	0.45683
	3301.33	0.11252	3301.33	0.46701	3301.33	0.45671
	3299.9	0.11383	3299.9	0.46694	3299.9	0.45667
	3298.47	0.1152	3298.47	0.46692	3298.47	0.4567
	3297.04	0.11658	3297.04	0.46698	3297.04	0.45678
	3295.61	0.11794	3295.61	0.46709	3295.61	0.45688
	3294.18	0.11925	3294.18	0.46723	3294.18	0.45696
	3292.75	0.12052	3292.75	0.46735	3292.75	0.457
	3291.32	0.12178	3291.32	0.46739	3291.32	0.45698
	3289.9	0.12302	3289.9	0.46736	3289.9	0.45698
	3288.47	0.12427	3288.47	0.46728	3288.47	0.45704
	3287.04	0.12555	3287.04	0.46717	3287.04	0.45715
	3285.61	0.12691	3285.61	0.46704	3285.61	0.45721
	3284.18	0.12829	3284.18	0.46689	3284.18	0.45721
	3282.75	0.12967	3282.75	0.46682	3282.75	0.45722
	3281.32	0.13101	3281.32	0.46689	3281.32	0.45728
	3279.89	0.13232	3279.89	0.46708	3279.89	0.45736
	3278.46	0.13362	3278.46	0.46725	3278.46	0.45742
	3277.03	0.13489	3277.03	0.46736	3277.03	0.45744
	3275.6	0.13618	3275.6	0.46744	3275.6	0.45745
	3274.18	0.13748	3274.18	0.46753	3274.18	0.45749
	3272.75	0.1388	3272.75	0.46763	3272.75	0.45753
	3271.32	0.14011	3271.32	0.46773	3271.32	0.45755
	3269.89	0.14141	3269.89	0.4678	3269.89	0.45756
	3268.46	0.14271	3268.46	0.46782	3268.46	0.4576
	3267.03	0.14404	3267.03	0.46782	3267.03	0.45765
	3265.6	0.1454	3265.6	0.46784	3265.6	0.45769
	3264.17	0.14681	3264.17	0.4679	3264.17	0.45766
	3262.74	0.14826	3262.74	0.46796	3262.74	0.4576
	3261.31	0.14972	3261.31	0.46803	3261.31	0.45762
	3259.88	0.15119	3259.88	0.46815	3259.88	0.45778
	3258.45	0.15268	3258.45	0.46833	3258.45	0.45805
	3257.03	0.15418	3257.03	0.46853	3257.03	0.45834
	3255.6	0.1557	3255.6	0.46873	3255.6	0.4586
	3254.17	0.15722	3254.17	0.46891	3254.17	0.45883
	3252.74	0.15875	3252.74	0.46909	3252.74	0.45905
	3251.31	0.16031	3251.31	0.46932	3251.31	0.4593
	3249.88	0.16193	3249.88	0.46959	3249.88	0.45958
	3248.45	0.16359	3248.45	0.46987	3248.45	0.45985
	3247.02	0.1653	3247.02	0.47009	3247.02	0.4601
	3245.59	0.16704	3245.59	0.47031	3245.59	0.46036
	3244.16	0.16879	3244.16	0.47065	3244.16	0.46067
	3242.73	0.17058	3242.73	0.47115	3242.73	0.46103
	3241.3	0.17243	3241.3	0.47174	3241.3	0.46143
	3239.88	0.1743	3239.88	0.4723	3239.88	0.46185
	3238.45	0.17618	3238.45	0.4728	3238.45	0.46227
	3237.02	0.17807	3237.02	0.47324	3237.02	0.46268
	3235.59	0.18003	3235.59	0.47359	3235.59	0.46309
	3234.16	0.18208	3234.16	0.47391	3234.16	0.46356
	3232.73	0.18421	3232.73	0.47436	3232.73	0.46412
	3231.3	0.18638	3231.3	0.47501	3231.3	0.4648
	3229.87	0.18856	3229.87	0.4758	3229.87	0.46554
	3228.44	0.19078	3228.44	0.47658	3228.44	0.46629
	3227.01	0.19303	3227.01	0.47729	3227.01	0.46701
	3225.58	0.1953	3225.58	0.47798	3225.58	0.46769
	3224.16	0.19758	3224.16	0.47867	3224.16	0.46834
	3222.73	0.19991	3222.73	0.47936	3222.73	0.46904
	3221.3	0.20232	3221.3	0.48006	3221.3	0.46982
	3219.87	0.2048	3219.87	0.48083	3219.87	0.47065
	3218.44	0.20735	3218.44	0.4817	3218.44	0.47149
	3217.01	0.20998	3217.01	0.4826	3217.01	0.47235
	3215.58	0.21266	3215.58	0.48348	3215.58	0.47333
	3214.15	0.21539	3214.15	0.48439	3214.15	0.47443
	3212.72	0.21815	3212.72	0.48537	3212.72	0.47553
	3211.29	0.22094	3211.29	0.48638	3211.29	0.47649
	3209.86	0.22375	3209.86	0.4874	3209.86	0.4773
	3208.43	0.2266	3208.43	0.48848	3208.43	0.47814
	3207.01	0.22953	3207.01	0.48966	3207.01	0.47915
	3205.58	0.23253	3205.58	0.49094	3205.58	0.48038
	3204.15	0.23558	3204.15	0.49228	3204.15	0.48173
	3202.72	0.23866	3202.72	0.49356	3202.72	0.48311
	3201.29	0.24177	3201.29	0.49477	3201.29	0.48449
	3199.86	0.2449	3199.86	0.49597	3199.86	0.48592
	3198.43	0.24805	3198.43	0.49728	3198.43	0.48739
	3197	0.25129	3197	0.49875	3197	0.48886
	3195.57	0.25462	3195.57	0.50032	3195.57	0.49027
	3194.14	0.258	3194.14	0.50187	3194.14	0.49162
	3192.71	0.26136	3192.71	0.50338	3192.71	0.49294
	3191.28	0.26469	3191.28	0.50493	3191.28	0.49427
	3189.86	0.26805	3189.86	0.50655	3189.86	0.49567
	3188.43	0.27149	3188.43	0.5082	3188.43	0.49719
	3187	0.27497	3187	0.50982	3187	0.49883
	3185.57	0.27845	3185.57	0.51145	3185.57	0.50055
	3184.14	0.28193	3184.14	0.51317	3184.14	0.5023
	3182.71	0.28547	3182.71	0.51497	3182.71	0.50401
	3181.28	0.2891	3181.28	0.51681	3181.28	0.50569
	3179.85	0.29278	3179.85	0.51864	3179.85	0.50736
	3178.42	0.29648	3178.42	0.5205	3178.42	0.50906
	3176.99	0.3002	3176.99	0.52239	3176.99	0.51079
	3175.56	0.30398	3175.56	0.52429	3175.56	0.51253
	3174.13	0.30777	3174.13	0.52621	3174.13	0.5143
	3172.71	0.31152	3172.71	0.52818	3172.71	0.51611
	3171.28	0.31524	3171.28	0.53021	3171.28	0.51797
	3169.85	0.31898	3169.85	0.53224	3169.85	0.51986
	3168.42	0.32278	3168.42	0.53425	3168.42	0.52179
	3166.99	0.32663	3166.99	0.53626	3166.99	0.52376
	3165.56	0.33049	3165.56	0.53832	3165.56	0.52573
	3164.13	0.33437	3164.13	0.54044	3164.13	0.52766
	3162.7	0.33826	3162.7	0.5426	3162.7	0.52954
	3161.27	0.34214	3161.27	0.54478	3161.27	0.53144
	3159.84	0.346	3159.84	0.54699	3159.84	0.5334
	3158.41	0.34985	3158.41	0.54924	3158.41	0.5354
	3156.99	0.3537	3156.99	0.55144	3156.99	0.53739
	3155.56	0.35756	3155.56	0.55352	3155.56	0.53927
	3154.13	0.36147	3154.13	0.5555	3154.13	0.54108
	3152.7	0.36543	3152.7	0.55756	3152.7	0.54296
	3151.27	0.36941	3151.27	0.55986	3151.27	0.54508
	3149.84	0.37337	3149.84	0.56242	3149.84	0.54746
	3148.41	0.3773	3148.41	0.56509	3148.41	0.54993
	3146.98	0.38123	3146.98	0.56769	3146.98	0.55236
	3145.55	0.38516	3145.55	0.57015	3145.55	0.5547
	3144.12	0.3891	3144.12	0.57249	3144.12	0.55691
	3142.69	0.39308	3142.69	0.57475	3142.69	0.55894
	3141.26	0.39711	3141.26	0.57693	3141.26	0.56082
	3139.84	0.40118	3139.84	0.57913	3139.84	0.56271
	3138.41	0.4052	3138.41	0.58149	3138.41	0.56483
	3136.98	0.40914	3136.98	0.58403	3136.98	0.56723
	3135.55	0.41299	3135.55	0.58662	3135.55	0.56977
	3134.12	0.41682	3134.12	0.58912	3134.12	0.57226
	3132.69	0.42068	3132.69	0.59152	3132.69	0.57455
	3131.26	0.42463	3131.26	0.59389	3131.26	0.57667
	3129.83	0.42865	3129.83	0.59627	3129.83	0.57875
	3128.4	0.43264	3128.4	0.59872	3128.4	0.58097
	3126.97	0.43656	3126.97	0.60123	3126.97	0.5833
	3125.54	0.44043	3125.54	0.60372	3125.54	0.58559
	3124.11	0.4443	3124.11	0.60604	3124.11	0.58769
	3122.69	0.44814	3122.69	0.60813	3122.69	0.58957
	3121.26	0.452	3121.26	0.61008	3121.26	0.59135
	3119.83	0.4559	3119.83	0.61205	3119.83	0.59318
	3118.4	0.45982	3118.4	0.61419	3118.4	0.59516
	3116.97	0.46374	3116.97	0.61655	3116.97	0.59737
	3115.54	0.46763	3115.54	0.61912	3115.54	0.59981
	3114.11	0.47152	3114.11	0.62183	3114.11	0.60241
	3112.68	0.47539	3112.68	0.62456	3112.68	0.60498
	3111.25	0.47925	3111.25	0.62715	3111.25	0.60733
	3109.82	0.4831	3109.82	0.62955	3109.82	0.60945
	3108.39	0.48694	3108.39	0.63187	3108.39	0.61154
	3106.97	0.49078	3106.97	0.63424	3106.97	0.61379
	3105.54	0.4946	3105.54	0.63665	3105.54	0.61616
	3104.11	0.49837	3104.11	0.63903	3104.11	0.61844
	3102.68	0.50209	3102.68	0.64129	3102.68	0.62052
	3101.25	0.5058	3101.25	0.64347	3101.25	0.62246
	3099.82	0.50957	3099.82	0.64569	3099.82	0.62448
	3098.39	0.51342	3098.39	0.64804	3098.39	0.62668
	3096.96	0.51725	3096.96	0.65054	3096.96	0.62902
	3095.53	0.52099	3095.53	0.65309	3095.53	0.63129
	3094.1	0.52464	3094.1	0.65556	3094.1	0.63338
	3092.67	0.5283	3092.67	0.6578	3092.67	0.63529
	3091.24	0.53195	3091.24	0.65988	3091.24	0.63712
	3089.82	0.53559	3089.82	0.66198	3089.82	0.63902
	3088.39	0.53922	3088.39	0.66421	3088.39	0.64102
	3086.96	0.54283	3086.96	0.66655	3086.96	0.64307
	3085.53	0.54643	3085.53	0.66888	3085.53	0.64512
	3084.1	0.55001	3084.1	0.67119	3084.1	0.64715
	3082.67	0.55355	3082.67	0.67348	3082.67	0.64918
	3081.24	0.55703	3081.24	0.6758	3081.24	0.65121
	3079.81	0.5605	3079.81	0.67815	3079.81	0.65328
	3078.38	0.56399	3078.38	0.68055	3078.38	0.65552
	3076.95	0.56751	3076.95	0.68304	3076.95	0.65798
	3075.52	0.57102	3075.52	0.68563	3075.52	0.66058
	3074.09	0.57451	3074.09	0.68825	3074.09	0.66318
	3072.67	0.57801	3072.67	0.6908	3072.67	0.66563
	3071.24	0.58152	3071.24	0.69321	3071.24	0.6679
	3069.81	0.585	3069.81	0.69549	3069.81	0.67004
	3068.38	0.5884	3068.38	0.6977	3068.38	0.67218
	3066.95	0.59173	3066.95	0.69997	3066.95	0.67449
	3065.52	0.59504	3065.52	0.70235	3065.52	0.67703
	3064.09	0.59839	3064.09	0.70485	3064.09	0.67967
	3062.66	0.60179	3062.66	0.70742	3062.66	0.68222
	3061.23	0.6052	3061.23	0.70997	3061.23	0.68461
	3059.8	0.60857	3059.8	0.71243	3059.8	0.6869
	3058.37	0.61183	3058.37	0.71476	3058.37	0.68916
	3056.94	0.61498	3056.94	0.71699	3056.94	0.69141
	3055.52	0.61808	3055.52	0.71919	3055.52	0.69365
	3054.09	0.62122	3054.09	0.7214	3054.09	0.69587
	3052.66	0.62443	3052.66	0.72356	3052.66	0.6981
	3051.23	0.62764	3051.23	0.72567	3051.23	0.70034
	3049.8	0.63079	3049.8	0.72776	3049.8	0.70257
	3048.37	0.63396	3048.37	0.72984	3048.37	0.7047
	3046.94	0.63709	3046.94	0.73189	3046.94	0.7067
	3045.51	0.64016	3045.51	0.7339	3045.51	0.70861
	3044.08	0.64317	3044.08	0.73592	3044.08	0.71053
	3042.65	0.64621	3042.65	0.738	3042.65	0.71255
	3041.22	0.64929	3041.22	0.7402	3041.22	0.71468
	3039.8	0.65235	3039.8	0.74249	3039.8	0.71688
	3038.37	0.65532	3038.37	0.74478	3038.37	0.7191
	3036.94	0.65822	3036.94	0.74696	3036.94	0.72126
	3035.51	0.66112	3035.51	0.74902	3035.51	0.72334
	3034.08	0.66405	3034.08	0.75104	3034.08	0.72538
	3032.65	0.66701	3032.65	0.75313	3032.65	0.72749
	3031.22	0.66994	3031.22	0.75533	3031.22	0.72965
	3029.79	0.67283	3029.79	0.75757	3029.79	0.73178
	3028.36	0.67568	3028.36	0.75972	3028.36	0.73383
	3026.93	0.67849	3026.93	0.76174	3026.93	0.7358
	3025.5	0.68129	3025.5	0.7637	3025.5	0.73775
	3024.07	0.68406	3024.07	0.76567	3024.07	0.73973
	3022.65	0.68678	3022.65	0.76765	3022.65	0.74172
	3021.22	0.68945	3021.22	0.76957	3021.22	0.74365
	3019.79	0.69209	3019.79	0.7714	3019.79	0.74548
	3018.36	0.69473	3018.36	0.77314	3018.36	0.74722
	3016.93	0.69736	3016.93	0.77485	3016.93	0.74891
	3015.5	0.69995	3015.5	0.77655	3015.5	0.75058
	3014.07	0.7025	3014.07	0.77826	3014.07	0.75229
	3012.64	0.70505	3012.64	0.78004	3012.64	0.7541
	3011.21	0.70763	3011.21	0.78198	3011.21	0.75606
	3009.78	0.71023	3009.78	0.78411	3009.78	0.75815
	3008.35	0.71283	3008.35	0.78627	3008.35	0.76027
	3006.92	0.71538	3006.92	0.7883	3006.92	0.76232
	3005.5	0.71788	3005.5	0.79013	3005.5	0.76427
	3004.07	0.72034	3004.07	0.79186	3004.07	0.76614
	3002.64	0.72288	3002.64	0.79357	3002.64	0.76797
	3001.21	0.72546	3001.21	0.79524	3001.21	0.76972
	2999.78	0.7276	2999.78	0.79684	2999.78	0.77133
	2998.35	0.72996	2998.35	0.79842	2998.35	0.77281
	2996.92	0.73234	2996.92	0.80004	2996.92	0.7743
	2995.49	0.73471	2995.49	0.80171	2995.49	0.7759
	2994.06	0.73702	2994.06	0.80335	2994.06	0.77755
	2992.63	0.73927	2992.63	0.805	2992.63	0.77924
	2991.2	0.74147	2991.2	0.80678	2991.2	0.78104
	2989.78	0.74367	2989.78	0.80866	2989.78	0.78294
	2988.35	0.74587	2988.35	0.81051	2988.35	0.78483
	2986.92	0.74808	2986.92	0.81222	2986.92	0.78657
	2985.49	0.75028	2985.49	0.81383	2985.49	0.78818
	2984.06	0.75242	2984.06	0.81535	2984.06	0.78966
	2982.63	0.75447	2982.63	0.81681	2982.63	0.79102
	2981.2	0.75646	2981.2	0.81826	2981.2	0.7923
	2979.77	0.75845	2979.77	0.81982	2979.77	0.79368
	2978.34	0.76047	2978.34	0.82155	2978.34	0.79528
	2976.91	0.76248	2976.91	0.82336	2976.91	0.79707
	2975.48	0.76443	2975.48	0.8251	2975.48	0.79889
	2974.05	0.76636	2974.05	0.82676	2974.05	0.80066
	2972.63	0.76829	2972.63	0.82851	2972.63	0.80239
	2971.2	0.77023	2971.2	0.83039	2971.2	0.8041
	2969.77	0.77216	2969.77	0.83231	2969.77	0.80575
	2968.34	0.77408	2968.34	0.83409	2968.34	0.8073
	2966.91	0.77595	2966.91	0.83566	2966.91	0.80875
	2965.48	0.77772	2965.48	0.83707	2965.48	0.81015
	2964.05	0.77943	2964.05	0.83841	2964.05	0.8115
	2962.62	0.78116	2962.62	0.8398	2962.62	0.81283
	2961.19	0.78295	2961.19	0.84127	2961.19	0.81417
	2959.76	0.78479	2959.76	0.84276	2959.76	0.81553
	2958.33	0.78665	2958.33	0.84419	2958.33	0.81696
	2956.9	0.78849	2956.9	0.84549	2956.9	0.81838
	2955.48	0.79027	2955.48	0.84658	2955.48	0.81965
	2954.05	0.79203	2954.05	0.84749	2954.05	0.82064
	2952.62	0.79377	2952.62	0.84841	2952.62	0.82152
	2951.19	0.79549	2951.19	0.84952	2951.19	0.82255
	2949.76	0.79717	2949.76	0.85075	2949.76	0.82378
	2948.33	0.79879	2948.33	0.85189	2948.33	0.82502
	2946.9	0.80037	2946.9	0.85288	2946.9	0.82612
	2945.47	0.80188	2945.47	0.85391	2945.47	0.82721
	2944.04	0.80332	2944.04	0.85523	2944.04	0.82843
	2942.61	0.80474	2942.61	0.85686	2942.61	0.82985
	2941.18	0.80621	2941.18	0.85856	2941.18	0.83142
	2939.75	0.80772	2939.75	0.86009	2939.75	0.83301
	2938.33	0.80923	2938.33	0.86141	2938.33	0.83449
	2936.9	0.81066	2936.9	0.86265	2936.9	0.83578
	2935.47	0.81197	2935.47	0.86389	2935.47	0.83689
	2934.04	0.81322	2934.04	0.86506	2934.04	0.83788
	2932.61	0.81445	2932.61	0.86607	2932.61	0.8388
	2931.18	0.81571	2931.18	0.86693	2931.18	0.83967
	2929.75	0.81699	2929.75	0.86782	2929.75	0.84062
	2928.32	0.8183	2928.32	0.86892	2928.32	0.84175
	2926.89	0.81969	2926.89	0.87017	2926.89	0.84304
	2925.46	0.82112	2925.46	0.87136	2925.46	0.8443
	2924.03	0.82255	2924.03	0.87237	2924.03	0.84545
	2922.61	0.82399	2922.61	0.87321	2922.61	0.84654
	2921.18	0.82546	2921.18	0.8739	2921.18	0.84751
	2919.75	0.82697	2919.75	0.87446	2919.75	0.84829
	2918.32	0.82849	2918.32	0.875	2918.32	0.84891
	2916.89	0.83004	2916.89	0.87565	2916.89	0.84949
	2915.46	0.83171	2915.46	0.87643	2915.46	0.85016
	2914.03	0.83354	2914.03	0.87736	2914.03	0.85106
	2912.6	0.83546	2912.6	0.87853	2912.6	0.85227
	2911.17	0.83739	2911.17	0.87993	2911.17	0.85375
	2909.74	0.83925	2909.74	0.88143	2909.74	0.85533
	2908.31	0.841	2908.31	0.88281	2908.31	0.85682
	2906.88	0.84262	2906.88	0.88395	2906.88	0.85813
	2905.46	0.84415	2905.46	0.88491	2905.46	0.85923
	2904.03	0.84567	2904.03	0.8858	2904.03	0.86025
	2902.6	0.84723	2902.6	0.88675	2902.6	0.8613
	2901.17	0.8488	2901.17	0.88776	2901.17	0.86241
	2899.74	0.85034	2899.74	0.88876	2899.74	0.86348
	2898.31	0.85182	2898.31	0.88963	2898.31	0.86436
	2896.88	0.85324	2896.88	0.89039	2896.88	0.86512
	2895.45	0.85466	2895.45	0.89116	2895.45	0.86595
	2894.02	0.8561	2894.02	0.89203	2894.02	0.86697
	2892.59	0.85758	2892.59	0.89298	2892.59	0.86811
	2891.16	0.85908	2891.16	0.89388	2891.16	0.86924
	2889.73	0.86058	2889.73	0.89472	2889.73	0.87033
	2888.31	0.86205	2888.31	0.89556	2888.31	0.87138
	2886.88	0.86346	2886.88	0.89647	2886.88	0.87237
	2885.45	0.86483	2885.45	0.89744	2885.45	0.87326
	2884.02	0.86617	2884.02	0.89842	2884.02	0.87408
	2882.59	0.86751	2882.59	0.89937	2882.59	0.87488
	2881.16	0.86886	2881.16	0.90027	2881.16	0.8757
	2879.73	0.8702	2879.73	0.9011	2879.73	0.87656
	2878.3	0.87149	2878.3	0.90182	2878.3	0.87738
	2876.87	0.87268	2876.87	0.9024	2876.87	0.87799
	2875.44	0.87379	2875.44	0.90283	2875.44	0.87836
	2874.01	0.87491	2874.01	0.90324	2874.01	0.87871
	2872.59	0.87611	2872.59	0.90386	2872.59	0.87937
	2871.16	0.87739	2871.16	0.90476	2871.16	0.88046
	2869.73	0.87868	2869.73	0.90576	2869.73	0.88172
	2868.3	0.87996	2868.3	0.90664	2868.3	0.88279
	2866.87	0.88123	2866.87	0.90736	2866.87	0.88358
	2865.44	0.8825	2865.44	0.90804	2865.44	0.88424
	2864.01	0.88376	2864.01	0.90869	2864.01	0.88487
	2862.58	0.88493	2862.58	0.90926	2862.58	0.88546
	2861.15	0.88599	2861.15	0.90977	2861.15	0.88595
	2859.72	0.88699	2859.72	0.91028	2859.72	0.88645
	2858.29	0.888	2858.29	0.91087	2858.29	0.88709
	2856.86	0.88906	2856.86	0.9115	2856.86	0.88792
	2855.44	0.89013	2855.44	0.91212	2855.44	0.88879
	2854.01	0.8912	2854.01	0.91266	2854.01	0.88958
	2852.58	0.89231	2852.58	0.9131	2852.58	0.89021
	2851.15	0.89354	2851.15	0.91344	2851.15	0.8907
	2849.72	0.89498	2849.72	0.9137	2849.72	0.89114
	2848.29	0.89661	2848.29	0.91403	2848.29	0.89171
	2846.86	0.89838	2846.86	0.91456	2846.86	0.89254
	2845.43	0.90017	2845.43	0.91525	2845.43	0.89357
	2844	0.90188	2844	0.91597	2844	0.89457
	2842.57	0.90343	2842.57	0.91657	2842.57	0.89534
	2841.14	0.90483	2841.14	0.91702	2841.14	0.89582
	2839.71	0.90615	2839.71	0.91741	2839.71	0.89611
	2838.29	0.90747	2838.29	0.91789	2838.29	0.89649
	2836.86	0.90882	2836.86	0.91851	2836.86	0.89715
	2835.43	0.91018	2835.43	0.91921	2835.43	0.89805
	2834	0.91152	2834	0.9199	2834	0.899
	2832.57	0.91285	2832.57	0.9206	2832.57	0.89989
	2831.14	0.91415	2831.14	0.9213	2831.14	0.9007
	2829.71	0.9154	2829.71	0.92195	2829.71	0.90141
	2828.28	0.91662	2828.28	0.92248	2828.28	0.90201
	2826.85	0.91779	2826.85	0.92293	2826.85	0.90256
	2825.42	0.91896	2825.42	0.92336	2825.42	0.90313
	2823.99	0.92015	2823.99	0.92385	2823.99	0.90373
	2822.56	0.92136	2822.56	0.9244	2822.56	0.90434
	2821.14	0.92259	2821.14	0.92499	2821.14	0.90487
	2819.71	0.92381	2819.71	0.92559	2819.71	0.90533
	2818.28	0.92501	2818.28	0.92622	2818.28	0.90583
	2816.85	0.92618	2816.85	0.92683	2816.85	0.90646
	2815.42	0.92733	2815.42	0.92738	2815.42	0.90719
	2813.99	0.92843	2813.99	0.92785	2813.99	0.90784
	2812.56	0.92949	2812.56	0.92833	2812.56	0.90831
	2811.13	0.93058	2811.13	0.92885	2811.13	0.90865
	2809.7	0.9317	2809.7	0.92942	2809.7	0.90907
	2808.27	0.93284	2808.27	0.93	2808.27	0.9097
	2806.84	0.93397	2806.84	0.93054	2806.84	0.91044
	2805.42	0.93509	2805.42	0.93105	2805.42	0.91113
	2803.99	0.93617	2803.99	0.9316	2803.99	0.91174
	2802.56	0.93723	2802.56	0.93219	2802.56	0.91231
	2801.13	0.93829	2801.13	0.93273	2801.13	0.91285
	2799.7	0.93936	2799.7	0.93313	2799.7	0.91329
	2798.27	0.94045	2798.27	0.93351	2798.27	0.91366
	2796.84	0.94153	2796.84	0.93401	2796.84	0.91411
	2795.41	0.94258	2795.41	0.93463	2795.41	0.91467
	2793.98	0.94361	2793.98	0.93524	2793.98	0.91523
	2792.55	0.94463	2792.55	0.93573	2792.55	0.91568
	2791.12	0.94564	2791.12	0.93613	2791.12	0.91607
	2789.69	0.94666	2789.69	0.93657	2789.69	0.91656
	2788.27	0.94767	2788.27	0.93713	2788.27	0.91724
	2786.84	0.94869	2786.84	0.93781	2786.84	0.91805
	2785.41	0.94971	2785.41	0.93849	2785.41	0.91879
	2783.98	0.95072	2783.98	0.93907	2783.98	0.91935
	2782.55	0.95172	2782.55	0.93955	2782.55	0.91977
	2781.12	0.95271	2781.12	0.94	2781.12	0.92017
	2779.69	0.95368	2779.69	0.94048	2779.69	0.92061
	2778.26	0.95465	2778.26	0.94096	2778.26	0.92101
	2776.83	0.95559	2776.83	0.9414	2776.83	0.92133
	2775.4	0.95652	2775.4	0.9418	2775.4	0.92164
	2773.97	0.95745	2773.97	0.94223	2773.97	0.92206
	2772.54	0.95838	2772.54	0.9427	2772.54	0.92262
	2771.12	0.95931	2771.12	0.94318	2771.12	0.92324
	2769.69	0.96022	2769.69	0.94365	2769.69	0.92381
	2768.26	0.96111	2768.26	0.94407	2768.26	0.92431
	2766.83	0.962	2766.83	0.94442	2766.83	0.92474
	2765.4	0.96291	2765.4	0.9447	2765.4	0.92511
	2763.97	0.96381	2763.97	0.94499	2763.97	0.92542
	2762.54	0.96469	2762.54	0.94533	2762.54	0.92571
	2761.11	0.96555	2761.11	0.94571	2761.11	0.92606
	2759.68	0.9664	2759.68	0.94604	2759.68	0.92647
	2758.25	0.96724	2758.25	0.94633	2758.25	0.92689
	2756.82	0.96804	2756.82	0.94662	2756.82	0.92727
	2755.39	0.96881	2755.39	0.94694	2755.39	0.92762
	2753.97	0.96956	2753.97	0.94727	2753.97	0.92798
	2752.54	0.97031	2752.54	0.94754	2752.54	0.92834
	2751.11	0.97105	2751.11	0.94775	2751.11	0.92865
	2749.68	0.97179	2749.68	0.94792	2749.68	0.92892
	2748.25	0.97252	2748.25	0.94812	2748.25	0.92923
	2746.82	0.97327	2746.82	0.94841	2746.82	0.92964
	2745.39	0.97405	2745.39	0.94874	2745.39	0.93012
	2743.96	0.97486	2743.96	0.94906	2743.96	0.93064
	2742.53	0.97565	2742.53	0.94934	2742.53	0.93112
	2741.1	0.9764	2741.1	0.94964	2741.1	0.93152
	2739.67	0.9771	2739.67	0.94995	2739.67	0.93186
	2738.25	0.97778	2738.25	0.95026	2738.25	0.93214
	2736.82	0.97845	2736.82	0.95051	2736.82	0.93243
	2735.39	0.97911	2735.39	0.95074	2735.39	0.93277
	2733.96	0.97975	2733.96	0.95099	2733.96	0.93321
	2732.53	0.98039	2732.53	0.95128	2732.53	0.93368
	2731.1	0.98103	2731.1	0.95158	2731.1	0.9341
	2729.67	0.98165	2729.67	0.9518	2729.67	0.93437
	2728.24	0.98222	2728.24	0.95195	2728.24	0.93452
	2726.81	0.98274	2726.81	0.95205	2726.81	0.93467
	2725.38	0.98328	2725.38	0.95223	2725.38	0.93489
	2723.95	0.98388	2723.95	0.95252	2723.95	0.93521
	2722.52	0.9845	2722.52	0.95289	2722.52	0.93559
	2721.1	0.98509	2721.1	0.95328	2721.1	0.93605
	2719.67	0.98564	2719.67	0.95365	2719.67	0.93656
	2718.24	0.98615	2718.24	0.95395	2718.24	0.93707
	2716.81	0.9866	2716.81	0.95415	2716.81	0.9375
	2715.38	0.987	2715.38	0.95428	2715.38	0.93787
	2713.95	0.98742	2713.95	0.9544	2713.95	0.93819
	2712.52	0.98788	2712.52	0.95456	2712.52	0.93846
	2711.09	0.98837	2711.09	0.95476	2711.09	0.93871
	2709.66	0.98883	2709.66	0.955	2709.66	0.939
	2708.23	0.98928	2708.23	0.95526	2708.23	0.93936
	2706.8	0.98972	2706.8	0.9555	2706.8	0.93975
	2705.37	0.99014	2705.37	0.9557	2705.37	0.94008
	2703.95	0.99053	2703.95	0.95588	2703.95	0.94036
	2702.52	0.9909	2702.52	0.95608	2702.52	0.94065
	2701.09	0.99128	2701.09	0.95631	2701.09	0.94095
	2699.66	0.99166	2699.66	0.95652	2699.66	0.94123
	2698.23	0.99202	2698.23	0.95668	2698.23	0.94145
	2696.8	0.99232	2696.8	0.95681	2696.8	0.94166
	2695.37	0.9926	2695.37	0.95695	2695.37	0.94189
	2693.94	0.99288	2693.94	0.95713	2693.94	0.94215
	2692.51	0.99318	2692.51	0.95736	2692.51	0.94243
	2691.08	0.9935	2691.08	0.95762	2691.08	0.9427
	2689.65	0.99381	2689.65	0.95788	2689.65	0.94296
	2688.23	0.99408	2688.23	0.95811	2688.23	0.9432
	2686.8	0.9943	2686.8	0.95829	2686.8	0.94344
	2685.37	0.99447	2685.37	0.9584	2685.37	0.94366
	2683.94	0.99462	2683.94	0.95848	2683.94	0.94386
	2682.51	0.99475	2682.51	0.95853	2682.51	0.94402
	2681.08	0.99489	2681.08	0.95861	2681.08	0.94416
	2679.65	0.99506	2679.65	0.95874	2679.65	0.94429
	2678.22	0.99526	2678.22	0.95893	2678.22	0.94446
	2676.79	0.99545	2676.79	0.95916	2676.79	0.94471
	2675.36	0.99562	2675.36	0.95936	2675.36	0.94501
	2673.93	0.99577	2673.93	0.95952	2673.93	0.94533
	2672.5	0.99593	2672.5	0.9597	2672.5	0.94564
	2671.08	0.99611	2671.08	0.95994	2671.08	0.94595
	2669.65	0.99626	2669.65	0.9602	2669.65	0.94625
	2668.22	0.99636	2668.22	0.96041	2668.22	0.94649
	2666.79	0.99644	2666.79	0.96061	2666.79	0.94667
	2665.36	0.99654	2665.36	0.96084	2665.36	0.94683
	2663.93	0.99665	2663.93	0.96109	2663.93	0.94705
	2662.5	0.99673	2662.5	0.96133	2662.5	0.94733
	2661.07	0.99678	2661.07	0.9616	2661.07	0.94762
	2659.64	0.9968	2659.64	0.96194	2659.64	0.94792
	2658.21	0.99685	2658.21	0.96232	2658.21	0.94825
	2656.78	0.99693	2656.78	0.96266	2656.78	0.94863
	2655.35	0.99704	2655.35	0.96292	2655.35	0.94907
	2653.93	0.99713	2653.93	0.96313	2653.93	0.9495
	2652.5	0.9972	2652.5	0.96335	2652.5	0.9499
	2651.07	0.99725	2651.07	0.9636	2651.07	0.95026
	2649.64	0.99731	2649.64	0.9639	2649.64	0.9506
	2648.21	0.99737	2648.21	0.96422	2648.21	0.95092
	2646.78	0.99742	2646.78	0.96452	2646.78	0.95118
	2645.35	0.99746	2645.35	0.96478	2645.35	0.95142
	2643.92	0.99751	2643.92	0.96502	2643.92	0.95167
	2642.49	0.99755	2642.49	0.96526	2642.49	0.95196
	2641.06	0.99759	2641.06	0.96545	2641.06	0.95222
	2639.63	0.99761	2639.63	0.96559	2639.63	0.95243
	2638.2	0.99765	2638.2	0.96574	2638.2	0.95263
	2636.78	0.99773	2636.78	0.96594	2636.78	0.95289
	2635.35	0.99785	2635.35	0.96622	2635.35	0.95326
	2633.92	0.99798	2633.92	0.96652	2633.92	0.95375
	2632.49	0.9981	2632.49	0.96679	2632.49	0.95427
	2631.06	0.99821	2631.06	0.96698	2631.06	0.95474
	2629.63	0.99828	2629.63	0.96709	2629.63	0.95506
	2628.2	0.99832	2628.2	0.96714	2628.2	0.95529
	2626.77	0.99835	2626.77	0.96718	2626.77	0.9555
	2625.34	0.99841	2625.34	0.96732	2625.34	0.95578
	2623.91	0.99851	2623.91	0.96759	2623.91	0.95611
	2622.48	0.99864	2622.48	0.96795	2622.48	0.95642
	2621.06	0.99878	2621.06	0.9683	2621.06	0.95673
	2619.63	0.99892	2619.63	0.96858	2619.63	0.95707
	2618.2	0.99904	2618.2	0.96883	2618.2	0.95744
	2616.77	0.99911	2616.77	0.96908	2616.77	0.95777
	2615.34	0.99914	2615.34	0.96932	2615.34	0.95801
	2613.91	0.99918	2613.91	0.96954	2613.91	0.95825
	2612.48	0.99925	2612.48	0.96979	2612.48	0.95857
	2611.05	0.99938	2611.05	0.97005	2611.05	0.95897
	2609.62	0.99954	2609.62	0.97025	2609.62	0.95934
	2608.19	0.99972	2608.19	0.97035	2608.19	0.95962
	2606.76	0.99988	2606.76	0.97041	2606.76	0.95983
	2605.33	1	2605.33	0.97053	2605.33	0.96005
	2603.91	1.00011	2603.91	0.97077	2603.91	0.96027
	2602.48	1.0002	2602.48	0.97113	2602.48	0.96047
	2601.05	1.0003	2601.05	0.97153	2601.05	0.96067
	2599.62	1.00042	2599.62	0.97189	2599.62	0.96096
	2598.19	1.00057	2598.19	0.97212	2598.19	0.96131
	2596.76	1.00076	2596.76	0.97225	2596.76	0.96163
	2595.33	1.00093	2595.33	0.97231	2595.33	0.96183
	2593.9	1.00106	2593.9	0.9724	2593.9	0.96199
	2592.47	1.00114	2592.47	0.97256	2592.47	0.96227
	2591.04	1.00123	2591.04	0.97278	2591.04	0.96271
	2589.61	1.00136	2589.61	0.97299	2589.61	0.96318
	2588.18	1.00149	2588.18	0.97311	2588.18	0.96355
	2586.76	1.00159	2586.76	0.97314	2586.76	0.96381
	2585.33	1.00165	2585.33	0.97312	2585.33	0.96405
	2583.9	1.00169	2583.9	0.97313	2583.9	0.96428
	2582.47	1.00172	2582.47	0.9732	2582.47	0.96445
	2581.04	1.00171	2581.04	0.97335	2581.04	0.96454
	2579.61	1.00169	2579.61	0.97355	2579.61	0.96464
	2578.18	1.00168	2578.18	0.97373	2578.18	0.96481
	2576.75	1.00167	2576.75	0.97381	2576.75	0.96504
	2575.32	1.00164	2575.32	0.97383	2575.32	0.96527
	2573.89	1.0016	2573.89	0.97389	2573.89	0.96547
	2572.46	1.00156	2572.46	0.97402	2572.46	0.96567
	2571.04	1.00153	2571.04	0.97412	2571.04	0.96591
	2569.61	1.0015	2569.61	0.97413	2569.61	0.96614
	2568.18	1.00147	2568.18	0.97408	2568.18	0.96629
	2566.75	1.00143	2566.75	0.97408	2566.75	0.96637
	2565.32	1.00138	2565.32	0.97413	2565.32	0.96647
	2563.89	1.0013	2563.89	0.97424	2563.89	0.96661
	2562.46	1.0012	2562.46	0.97442	2562.46	0.96677
	2561.03	1.00109	2561.03	0.97463	2561.03	0.96696
	2559.6	1.00095	2559.6	0.97482	2559.6	0.96722
	2558.17	1.00077	2558.17	0.97496	2558.17	0.96755
	2556.74	1.00059	2556.74	0.97511	2556.74	0.96787
	2555.31	1.00044	2555.31	0.9753	2555.31	0.96808
	2553.89	1.0003	2553.89	0.97548	2553.89	0.96822
	2552.46	1.00016	2552.46	0.97561	2552.46	0.96835
	2551.03	1	2551.03	0.97571	2551.03	0.9685
	2549.6	0.99986	2549.6	0.97583	2549.6	0.96858
	2548.17	0.99967	2548.17	0.97593	2548.17	0.96857
	2546.74	0.99946	2546.74	0.97599	2546.74	0.96853
	2545.31	0.99925	2545.31	0.97606	2545.31	0.96855
	2543.88	0.99905	2543.88	0.97624	2543.88	0.96865
	2542.45	0.99886	2542.45	0.97655	2542.45	0.96875
	2541.02	0.99868	2541.02	0.9769	2541.02	0.96884
	2539.59	0.99855	2539.59	0.9772	2539.59	0.96897
	2538.16	0.99845	2538.16	0.97743	2538.16	0.96917
	2536.74	0.99834	2536.74	0.97759	2536.74	0.96934
	2535.31	0.99818	2535.31	0.97767	2535.31	0.96944
	2533.88	0.99799	2533.88	0.97773	2533.88	0.96952
	2532.45	0.99781	2532.45	0.97783	2532.45	0.96967
	2531.02	0.99766	2531.02	0.97793	2531.02	0.96984
	2529.59	0.99752	2529.59	0.97798	2529.59	0.96995
	2528.16	0.99736	2528.16	0.97801	2528.16	0.97003
	2526.73	0.99717	2526.73	0.97813	2526.73	0.97017
	2525.3	0.99699	2525.3	0.97841	2525.3	0.97045
	2523.87	0.99685	2523.87	0.97872	2523.87	0.97079
	2522.44	0.99673	2522.44	0.9789	2522.44	0.97106
	2521.01	0.99661	2521.01	0.97892	2521.01	0.97117
	2519.59	0.99649	2519.59	0.97895	2519.59	0.97116
	2518.16	0.99639	2518.16	0.97914	2518.16	0.97117
	2516.73	0.99633	2516.73	0.97943	2516.73	0.97129
	2515.3	0.99629	2515.3	0.97966	2515.3	0.9715
	2513.87	0.99623	2513.87	0.97977	2513.87	0.97172
	2512.44	0.99613	2512.44	0.97985	2512.44	0.97196
	2511.01	0.99602	2511.01	0.97998	2511.01	0.97221
	2509.58	0.99593	2509.58	0.98018	2509.58	0.97243
	2508.15	0.99588	2508.15	0.98035	2508.15	0.97258
	2506.72	0.99583	2506.72	0.98044	2506.72	0.97269
	2505.29	0.99576	2505.29	0.98047	2505.29	0.97279
	2503.87	0.99568	2503.87	0.98054	2503.87	0.97289
	2502.44	0.99563	2502.44	0.98066	2502.44	0.97291
	2501.01	0.9956	2501.01	0.98076	2501.01	0.97286
	2499.58	0.99559	2499.58	0.98079	2499.58	0.97284
	2498.15	0.99561	2498.15	0.98081	2498.15	0.97289
	2496.72	0.99566	2496.72	0.98093	2496.72	0.97298
	2495.29	0.99571	2495.29	0.98111	2495.29	0.97306
	2493.86	0.99574	2493.86	0.98124	2493.86	0.97315
	2492.43	0.99576	2492.43	0.9813	2492.43	0.97328
	2491	0.9958	2491	0.98133	2491	0.97344
	2489.57	0.99585	2489.57	0.98134	2489.57	0.97359
	2488.14	0.99591	2488.14	0.98132	2488.14	0.9737
	2486.72	0.99595	2486.72	0.98129	2486.72	0.97382
	2485.29	0.99599	2485.29	0.98132	2485.29	0.974
	2483.86	0.99604	2483.86	0.98144	2483.86	0.97421
	2482.43	0.9961	2482.43	0.98158	2482.43	0.97441
	2481	0.99619	2481	0.98172	2481	0.97459
	2479.57	0.99632	2479.57	0.98185	2479.57	0.97479
	2478.14	0.99645	2478.14	0.98198	2478.14	0.97499
	2476.71	0.99655	2476.71	0.9821	2476.71	0.97514
	2475.28	0.99663	2475.28	0.98223	2475.28	0.97522
	2473.85	0.9967	2473.85	0.98243	2473.85	0.97526
	2472.42	0.9968	2472.42	0.9827	2472.42	0.9753
	2470.99	0.9969	2470.99	0.983	2470.99	0.97536
	2469.57	0.99701	2469.57	0.98325	2469.57	0.97545
	2468.14	0.9971	2468.14	0.98344	2468.14	0.97558
	2466.71	0.99719	2466.71	0.98353	2466.71	0.97582
	2465.28	0.99731	2465.28	0.98354	2465.28	0.97612
	2463.85	0.99744	2463.85	0.98352	2463.85	0.9764
	2462.42	0.9976	2462.42	0.98357	2462.42	0.97657
	2460.99	0.99773	2460.99	0.98373	2460.99	0.97666
	2459.56	0.99784	2459.56	0.98397	2459.56	0.97672
	2458.13	0.99792	2458.13	0.98419	2458.13	0.97682
	2456.7	0.99798	2456.7	0.98429	2456.7	0.977
	2455.27	0.99804	2455.27	0.98426	2455.27	0.97721
	2453.84	0.99811	2453.84	0.98416	2453.84	0.97742
	2452.42	0.9982	2452.42	0.98411	2452.42	0.97763
	2450.99	0.99831	2450.99	0.9842	2450.99	0.97783
	2449.56	0.99841	2449.56	0.98443	2449.56	0.97804
	2448.13	0.99849	2448.13	0.9847	2448.13	0.97828
	2446.7	0.99854	2446.7	0.98488	2446.7	0.97857
	2445.27	0.99858	2445.27	0.98495	2445.27	0.97887
	2443.84	0.99865	2443.84	0.98498	2443.84	0.97909
	2442.41	0.99875	2442.41	0.98501	2442.41	0.97917
	2440.98	0.99886	2440.98	0.98504	2440.98	0.97913
	2439.55	0.99896	2439.55	0.98507	2439.55	0.97905
	2438.12	0.99902	2438.12	0.9851	2438.12	0.979
	2436.7	0.99904	2436.7	0.98512	2436.7	0.97899
	2435.27	0.99903	2435.27	0.98514	2435.27	0.97904
	2433.84	0.99904	2433.84	0.98518	2433.84	0.97917
	2432.41	0.99907	2432.41	0.98524	2432.41	0.97932
	2430.98	0.99911	2430.98	0.98532	2430.98	0.97943
	2429.55	0.99914	2429.55	0.98549	2429.55	0.97952
	2428.12	0.99916	2428.12	0.98567	2428.12	0.9797
	2426.69	0.9992	2426.69	0.98575	2426.69	0.97997
	2425.26	0.99927	2425.26	0.98574	2425.26	0.98025
	2423.83	0.99936	2423.83	0.98575	2423.83	0.98039
	2422.4	0.99946	2422.4	0.98581	2422.4	0.98035
	2420.97	0.99953	2420.97	0.98585	2420.97	0.98021
	2419.55	0.9996	2419.55	0.98579	2419.55	0.98008
	2418.12	0.99967	2418.12	0.9856	2418.12	0.98001
	2416.69	0.99974	2416.69	0.98537	2416.69	0.98
	2415.26	0.99977	2415.26	0.98521	2415.26	0.98007
	2413.83	0.99978	2413.83	0.98519	2413.83	0.98022
	2412.4	0.99977	2412.4	0.9853	2412.4	0.98037
	2410.97	0.9998	2410.97	0.98551	2410.97	0.98043
	2409.54	0.99986	2409.54	0.98574	2409.54	0.9804
	2408.11	0.99992	2408.11	0.98586	2408.11	0.98034
	2406.68	0.99996	2406.68	0.98581	2406.68	0.98029
	2405.25	0.99998	2405.25	0.9857	2405.25	0.98026
	2403.82	0.99999	2403.82	0.98563	2403.82	0.98029
	2402.4	1.00002	2402.4	0.98562	2402.4	0.98035
	2400.97	1.00005	2400.97	0.98569	2400.97	0.98035
	2399.54	1.00017	2399.54	0.98562	2399.54	0.9801
	2398.11	1.00016	2398.11	0.9856	2398.11	0.97989
	2396.68	1.00014	2396.68	0.98562	2396.68	0.97979
	2395.25	1.00014	2395.25	0.98564	2395.25	0.97972
	2393.82	1.00014	2393.82	0.98567	2393.82	0.9797
	2392.39	1.0001	2392.39	0.98573	2392.39	0.97981
	2390.96	1	2390.96	0.9858	2390.96	0.98008
	2389.53	0.99988	2389.53	0.98586	2389.53	0.9804
	2388.1	0.99967	2388.1	0.98594	2388.1	0.98064
	2386.68	0.99938	2386.68	0.98605	2386.68	0.98072
	2385.25	0.99902	2385.25	0.98613	2385.25	0.98063
	2383.82	0.99865	2383.82	0.9861	2383.82	0.98042
	2382.39	0.99828	2382.39	0.98597	2382.39	0.98015
	2380.96	0.99788	2380.96	0.98585	2380.96	0.97993
	2379.53	0.99742	2379.53	0.98572	2379.53	0.97975
	2378.1	0.99694	2378.1	0.98574	2378.1	0.97972
	2376.67	0.9965	2376.67	0.98584	2376.67	0.97984
	2375.24	0.9961	2375.24	0.98579	2375.24	0.97997
	2373.81	0.9956	2373.81	0.98599	2373.81	0.98028
	2372.38	0.99493	2372.38	0.98657	2372.38	0.98083
	2370.95	0.99419	2370.95	0.98758	2370.95	0.98168
	2369.53	0.99349	2369.53	0.98824	2369.53	0.9825
	2368.1	0.9928	2368.1	0.98877	2368.1	0.98346
	2366.67	0.99206	2366.67	0.99014	2366.67	0.98496
	2365.24	0.99147	2365.24	0.99129	2365.24	0.9864
	2363.81	0.99112	2363.81	0.99137	2363.81	0.98728
	2362.38	0.99089	2362.38	0.99147	2362.38	0.98798
	2360.95	0.99077	2360.95	0.99204	2360.95	0.9884
	2359.52	0.99116	2359.52	0.99164	2359.52	0.98767
	2358.09	0.99229	2358.09	0.99038	2358.09	0.986
	2356.66	0.99382	2356.66	0.98905	2356.66	0.98411
	2355.23	0.99505	2355.23	0.98759	2355.23	0.98225
	2353.8	0.99526	2353.8	0.98621	2353.8	0.98073
	2352.38	0.99404	2352.38	0.9853	2352.38	0.97987
	2350.95	0.99199	2350.95	0.98645	2350.95	0.98044
	2349.52	0.9904	2349.52	0.98835	2349.52	0.98156
	2348.09	0.99031	2348.09	0.98689	2348.09	0.98101
	2346.66	0.99155	2346.66	0.98327	2346.66	0.97926
	2345.23	0.99296	2345.23	0.98204	2345.23	0.97864
	2343.8	0.99349	2343.8	0.98319	2343.8	0.97931
	2342.37	0.99311	2342.37	0.98391	2342.37	0.97991
	2340.94	0.99247	2340.94	0.98418	2340.94	0.98026
	2339.51	0.99203	2339.51	0.98467	2339.51	0.98046
	2338.08	0.99193	2338.08	0.98532	2338.08	0.98037
	2336.65	0.99212	2336.65	0.98562	2336.65	0.97991
	2335.23	0.99245	2335.23	0.98547	2335.23	0.97927
	2333.8	0.99272	2333.8	0.98543	2333.8	0.9789
	2332.37	0.99293	2332.37	0.98484	2332.37	0.97852
	2330.94	0.99321	2330.94	0.98421	2330.94	0.97834
	2329.51	0.99357	2329.51	0.98389	2329.51	0.97838
	2328.08	0.99385	2328.08	0.9834	2328.08	0.97829
	2326.65	0.99395	2326.65	0.9836	2326.65	0.97846
	2325.22	0.99404	2325.22	0.98379	2325.22	0.97863
	2323.79	0.99438	2323.79	0.98361	2323.79	0.97868
	2322.36	0.995	2322.36	0.98348	2322.36	0.97879
	2320.93	0.99561	2320.93	0.98293	2320.93	0.97871
	2319.51	0.9959	2319.51	0.9826	2319.51	0.97874
	2318.08	0.99586	2318.08	0.98297	2318.08	0.97911
	2316.65	0.99574	2316.65	0.98336	2316.65	0.97948
	2315.22	0.99574	2315.22	0.98343	2315.22	0.97964
	2313.79	0.99587	2313.79	0.98328	2313.79	0.97958
	2312.36	0.99601	2312.36	0.98328	2312.36	0.97952
	2310.93	0.9961	2310.93	0.9833	2310.93	0.97951
	2309.5	0.99612	2309.5	0.98332	2309.5	0.97961
	2308.07	0.9961	2308.07	0.98334	2308.07	0.97982
	2306.64	0.99608	2306.64	0.9834	2306.64	0.9801
	2305.21	0.99607	2305.21	0.98359	2305.21	0.9804
	2303.78	0.99606	2303.78	0.9838	2303.78	0.98061
	2302.36	0.99604	2302.36	0.98387	2302.36	0.98066
	2300.93	0.99597	2300.93	0.98385	2300.93	0.98065
	2299.5	0.99582	2299.5	0.98381	2299.5	0.98074
	2298.07	0.99561	2298.07	0.98374	2298.07	0.98092
	2296.64	0.99541	2296.64	0.98362	2296.64	0.98107
	2295.21	0.99526	2295.21	0.98351	2295.21	0.98111
	2293.78	0.99514	2293.78	0.98356	2293.78	0.9811
	2292.35	0.99499	2292.35	0.98375	2292.35	0.98113
	2290.92	0.9948	2290.92	0.98394	2290.92	0.98123
	2289.49	0.99457	2289.49	0.98407	2289.49	0.98141
	2288.06	0.99431	2288.06	0.98409	2288.06	0.98162
	2286.63	0.99405	2286.63	0.98402	2286.63	0.98176
	2285.21	0.9938	2285.21	0.98397	2285.21	0.98179
	2283.78	0.99355	2283.78	0.98397	2283.78	0.98171
	2282.35	0.99329	2282.35	0.98397	2282.35	0.9816
	2280.92	0.99298	2280.92	0.98394	2280.92	0.98154
	2279.49	0.99264	2279.49	0.98389	2279.49	0.98152
	2278.06	0.99227	2278.06	0.98387	2278.06	0.98146
	2276.63	0.99187	2276.63	0.98392	2276.63	0.98134
	2275.2	0.99146	2275.2	0.98409	2275.2	0.98124
	2273.77	0.99106	2273.77	0.98426	2273.77	0.98118
	2272.34	0.99068	2272.34	0.9843	2272.34	0.98115
	2270.91	0.99031	2270.91	0.98421	2270.91	0.98117
	2269.49	0.98995	2269.49	0.98407	2269.49	0.98124
	2268.06	0.9896	2268.06	0.98396	2268.06	0.98136
	2266.63	0.98929	2266.63	0.98388	2266.63	0.98149
	2265.2	0.98901	2265.2	0.98381	2265.2	0.98156
	2263.77	0.98873	2263.77	0.98377	2263.77	0.98156
	2262.34	0.98846	2262.34	0.98384	2262.34	0.98154
	2260.91	0.98819	2260.91	0.98396	2260.91	0.98153
	2259.48	0.98794	2259.48	0.98405	2259.48	0.98152
	2258.05	0.9877	2258.05	0.98401	2258.05	0.98149
	2256.62	0.98744	2256.62	0.98385	2256.62	0.98147
	2255.19	0.98717	2255.19	0.98366	2255.19	0.98146
	2253.76	0.98691	2253.76	0.98355	2253.76	0.98142
	2252.34	0.98676	2252.34	0.98353	2252.34	0.98129
	2250.91	0.98659	2250.91	0.98351	2250.91	0.9811
	2249.48	0.98588	2249.48	0.98336	2249.48	0.98097
	2248.05	0.98554	2248.05	0.98311	2248.05	0.98111
	2246.62	0.98524	2246.62	0.98277	2246.62	0.98127
	2245.19	0.98495	2245.19	0.98254	2245.19	0.98123
	2243.76	0.98465	2243.76	0.98247	2243.76	0.98098
	2242.33	0.98437	2242.33	0.98249	2242.33	0.98069
	2240.9	0.98409	2240.9	0.98255	2240.9	0.98053
	2239.47	0.98381	2239.47	0.98264	2239.47	0.98046
	2238.04	0.98352	2238.04	0.98272	2238.04	0.98044
	2236.61	0.98324	2236.61	0.98264	2236.61	0.98055
	2235.19	0.98294	2235.19	0.98227	2235.19	0.98076
	2233.76	0.98262	2233.76	0.98177	2233.76	0.98087
	2232.33	0.98227	2232.33	0.98144	2232.33	0.98074
	2230.9	0.98192	2230.9	0.98136	2230.9	0.98049
	2229.47	0.9816	2229.47	0.98133	2229.47	0.9804
	2228.04	0.98131	2228.04	0.98127	2228.04	0.9805
	2226.61	0.98105	2226.61	0.9813	2226.61	0.98056
	2225.18	0.98079	2225.18	0.98137	2225.18	0.98035
	2223.75	0.98052	2223.75	0.98129	2223.75	0.97995
	2222.32	0.98022	2222.32	0.98111	2222.32	0.97962
	2220.89	0.97989	2220.89	0.9811	2220.89	0.97942
	2219.46	0.97957	2219.46	0.98128	2219.46	0.97928
	2218.04	0.97927	2218.04	0.9813	2218.04	0.97914
	2216.61	0.97899	2216.61	0.98094	2216.61	0.97911
	2215.18	0.97869	2215.18	0.98047	2215.18	0.97923
	2213.75	0.9784	2213.75	0.9802	2213.75	0.97938
	2212.32	0.97809	2212.32	0.98009	2212.32	0.97937
	2210.89	0.97774	2210.89	0.97988	2210.89	0.97921
	2209.46	0.97735	2209.46	0.97952	2209.46	0.97914
	2208.03	0.97698	2208.03	0.97927	2208.03	0.9793
	2206.6	0.97663	2206.6	0.9793	2206.6	0.97957
	2205.17	0.97632	2205.17	0.97938	2205.17	0.97966
	2203.74	0.97602	2203.74	0.9792	2203.74	0.97947
	2202.32	0.97572	2202.32	0.97887	2202.32	0.97922
	2200.89	0.97541	2200.89	0.97874	2200.89	0.9792
	2199.46	0.97508	2199.46	0.97891	2199.46	0.97946
	2198.03	0.97473	2198.03	0.9791	2198.03	0.97979
	2196.6	0.97436	2196.6	0.97918	2196.6	0.98009
	2195.17	0.97395	2195.17	0.9793	2195.17	0.98036
	2193.74	0.97354	2193.74	0.97972	2193.74	0.98051
	2192.31	0.97314	2192.31	0.98031	2192.31	0.98028
	2190.88	0.97275	2190.88	0.98071	2190.88	0.97961
	2189.45	0.97236	2189.45	0.98072	2189.45	0.97901
	2188.02	0.97195	2188.02	0.98058	2188.02	0.9791
	2186.59	0.97154	2186.59	0.98067	2186.59	0.97981
	2185.17	0.97117	2185.17	0.98103	2185.17	0.9804
	2183.74	0.97084	2183.74	0.98156	2183.74	0.98047
	2182.31	0.97051	2182.31	0.98221	2182.31	0.9803
	2180.88	0.97016	2180.88	0.9829	2180.88	0.98031
	2179.45	0.96979	2179.45	0.98334	2179.45	0.98048
	2178.02	0.96938	2178.02	0.98326	2178.02	0.98051
	2176.59	0.96895	2176.59	0.98275	2176.59	0.98042
	2175.16	0.96851	2175.16	0.98214	2175.16	0.98046
	2173.73	0.96808	2173.73	0.98168	2173.73	0.98068
	2172.3	0.96766	2172.3	0.98143	2172.3	0.98082
	2170.87	0.96725	2170.87	0.98132	2170.87	0.98079
	2169.44	0.96686	2169.44	0.98126	2169.44	0.98088
	2168.02	0.96646	2168.02	0.98112	2168.02	0.98131
	2166.59	0.96606	2166.59	0.98082	2166.59	0.98175
	2165.16	0.96565	2165.16	0.98053	2165.16	0.98177
	2163.73	0.96524	2163.73	0.98057	2163.73	0.98144
	2162.3	0.96485	2162.3	0.98115	2162.3	0.98142
	2160.87	0.96448	2160.87	0.98211	2160.87	0.98232
	2159.44	0.96412	2159.44	0.98289	2159.44	0.98376
	2158.01	0.96374	2158.01	0.98297	2158.01	0.98448
	2156.58	0.96337	2156.58	0.98224	2156.58	0.98385
	2155.15	0.963	2155.15	0.98094	2155.15	0.9825
	2153.72	0.9626	2153.72	0.9794	2153.72	0.98118
	2152.3	0.96215	2152.3	0.97812	2152.3	0.98002
	2150.87	0.96168	2150.87	0.97747	2150.87	0.97891
	2149.44	0.96125	2149.44	0.97717	2149.44	0.97801
	2148.01	0.96087	2148.01	0.97669	2148.01	0.97743
	2146.58	0.96056	2146.58	0.97598	2146.58	0.97701
	2145.15	0.96026	2145.15	0.97552	2145.15	0.97656
	2143.72	0.95991	2143.72	0.97563	2143.72	0.97607
	2142.29	0.95949	2142.29	0.97606	2142.29	0.97568
	2140.86	0.959	2140.86	0.97632	2140.86	0.97545
	2139.43	0.95853	2139.43	0.97621	2139.43	0.97538
	2138	0.95812	2138	0.97586	2138	0.97543
	2136.57	0.95775	2136.57	0.97536	2136.57	0.97547
	2135.15	0.95742	2135.15	0.97483	2135.15	0.97542
	2133.72	0.95712	2133.72	0.97447	2133.72	0.97532
	2132.29	0.95682	2132.29	0.9744	2132.29	0.97522
	2130.86	0.95651	2130.86	0.97456	2130.86	0.97497
	2129.43	0.95619	2129.43	0.97472	2129.43	0.9745
	2128	0.95587	2128	0.97471	2128	0.97393
	2126.57	0.95556	2126.57	0.97446	2126.57	0.97347
	2125.14	0.95526	2125.14	0.97407	2125.14	0.97316
	2123.71	0.95497	2123.71	0.97372	2123.71	0.97289
	2122.28	0.95468	2122.28	0.97353	2122.28	0.97264
	2120.85	0.9544	2120.85	0.97345	2120.85	0.97254
	2119.42	0.9541	2119.42	0.97345	2119.42	0.97266
	2118	0.95377	2118	0.97356	2118	0.97292
	2116.57	0.95343	2116.57	0.97373	2116.57	0.97316
	2115.14	0.95313	2115.14	0.97379	2115.14	0.97324
	2113.71	0.95289	2113.71	0.97366	2113.71	0.97311
	2112.28	0.95269	2112.28	0.97354	2112.28	0.97289
	2110.85	0.9525	2110.85	0.9736	2110.85	0.97273
	2109.42	0.95231	2109.42	0.97372	2109.42	0.97269
	2107.99	0.95211	2107.99	0.97372	2107.99	0.97269
	2106.56	0.95191	2106.56	0.97369	2106.56	0.97271
	2105.13	0.95171	2105.13	0.97384	2105.13	0.9727
	2103.7	0.95154	2103.7	0.97413	2103.7	0.97261
	2102.27	0.95139	2102.27	0.9744	2102.27	0.97246
	2100.85	0.95128	2100.85	0.97449	2100.85	0.97247
	2099.42	0.95124	2099.42	0.9744	2099.42	0.97283
	2097.99	0.95099	2097.99	0.97429	2097.99	0.97329
	2096.56	0.95083	2096.56	0.97437	2096.56	0.9737
	2095.13	0.95071	2095.13	0.97467	2095.13	0.97409
	2093.7	0.95059	2093.7	0.975	2093.7	0.97452
	2092.27	0.95048	2092.27	0.9752	2092.27	0.97484
	2090.84	0.95038	2090.84	0.97532	2090.84	0.97486
	2089.41	0.9503	2089.41	0.97549	2089.41	0.97463
	2087.98	0.95023	2087.98	0.97579	2087.98	0.97446
	2086.55	0.9502	2086.55	0.97614	2086.55	0.97461
	2085.13	0.95019	2085.13	0.97642	2085.13	0.97497
	2083.7	0.95019	2083.7	0.97662	2083.7	0.97533
	2082.27	0.9502	2082.27	0.97683	2082.27	0.97551
	2080.84	0.95023	2080.84	0.97712	2080.84	0.97554
	2079.41	0.95028	2079.41	0.97742	2079.41	0.97552
	2077.98	0.95032	2077.98	0.97759	2077.98	0.97565
	2076.55	0.95032	2076.55	0.97761	2076.55	0.97604
	2075.12	0.95032	2075.12	0.9777	2075.12	0.97671
	2073.69	0.95033	2073.69	0.97796	2073.69	0.97749
	2072.26	0.95038	2072.26	0.97826	2072.26	0.97817
	2070.83	0.95046	2070.83	0.97843	2070.83	0.97858
	2069.4	0.95057	2069.4	0.97852	2069.4	0.97878
	2067.98	0.95072	2067.98	0.97865	2067.98	0.97901
	2066.55	0.95093	2066.55	0.97891	2066.55	0.97948
	2065.12	0.95111	2065.12	0.97942	2065.12	0.98016
	2063.69	0.9512	2063.69	0.98019	2063.69	0.98069
	2062.26	0.95123	2062.26	0.98092	2062.26	0.98087
	2060.83	0.95129	2060.83	0.98129	2060.83	0.98095
	2059.4	0.9514	2059.4	0.98132	2059.4	0.98141
	2057.97	0.95155	2057.97	0.98129	2057.97	0.98228
	2056.54	0.9517	2056.54	0.98148	2056.54	0.98315
	2055.11	0.95187	2055.11	0.98196	2055.11	0.98356
	2053.68	0.95207	2053.68	0.98255	2053.68	0.98353
	2052.25	0.95232	2052.25	0.98314	2052.25	0.98358
	2050.83	0.9526	2050.83	0.98392	2050.83	0.98429
	2049.4	0.95285	2049.4	0.98507	2049.4	0.98572
	2047.97	0.95309	2047.97	0.98641	2047.97	0.98734
	2046.54	0.95332	2046.54	0.98752	2046.54	0.98841
	2045.11	0.95358	2045.11	0.98828	2045.11	0.9886
	2043.68	0.9539	2043.68	0.98884	2043.68	0.98805
	2042.25	0.95426	2042.25	0.98936	2042.25	0.98713
	2040.82	0.95457	2040.82	0.98978	2040.82	0.98634
	2039.39	0.95479	2039.39	0.99004	2039.39	0.98624
	2037.96	0.95499	2037.96	0.99011	2037.96	0.98704
	2036.53	0.95523	2036.53	0.99004	2036.53	0.98825
	2035.11	0.95554	2035.11	0.98994	2035.11	0.98922
	2033.68	0.95588	2033.68	0.98993	2033.68	0.98976
	2032.25	0.95626	2032.25	0.99002	2032.25	0.99019
	2030.82	0.95665	2030.82	0.99014	2030.82	0.99079
	2029.39	0.95705	2029.39	0.99027	2029.39	0.99144
	2027.96	0.95745	2027.96	0.99041	2027.96	0.99178
	2026.53	0.95785	2026.53	0.99053	2026.53	0.99163
	2025.1	0.95824	2025.1	0.99066	2025.1	0.99114
	2023.67	0.95861	2023.67	0.99095	2023.67	0.99077
	2022.24	0.95897	2022.24	0.99142	2022.24	0.99088
	2020.81	0.95935	2020.81	0.99191	2020.81	0.99152
	2019.38	0.95982	2019.38	0.99226	2019.38	0.99225
	2017.96	0.96035	2017.96	0.99253	2017.96	0.99252
	2016.53	0.96081	2016.53	0.99279	2016.53	0.9923
	2015.1	0.96115	2015.1	0.99292	2015.1	0.99204
	2013.67	0.96147	2013.67	0.99275	2013.67	0.99217
	2012.24	0.96188	2012.24	0.9924	2012.24	0.99272
	2010.81	0.96231	2010.81	0.99217	2010.81	0.99336
	2009.38	0.96272	2009.38	0.99217	2009.38	0.99368
	2007.95	0.96312	2007.95	0.99229	2007.95	0.99358
	2006.52	0.96351	2006.52	0.9924	2006.52	0.99333
	2005.09	0.96391	2005.09	0.99246	2005.09	0.99321
	2003.66	0.96431	2003.66	0.99245	2003.66	0.99326
	2002.23	0.96472	2002.23	0.99231	2002.23	0.99336
	2000.81	0.96515	2000.81	0.99204	2000.81	0.99339
	1999.38	0.9656	1999.38	0.9919	1999.38	0.99335
	1997.95	0.96601	1997.95	0.99216	1997.95	0.99342
	1996.52	0.96635	1996.52	0.99269	1996.52	0.99377
	1995.09	0.96673	1995.09	0.99308	1995.09	0.99442
	1993.66	0.96729	1993.66	0.99319	1993.66	0.99518
	1992.23	0.96791	1992.23	0.99338	1992.23	0.9958
	1990.8	0.96835	1990.8	0.99395	1990.8	0.99615
	1989.37	0.96864	1989.37	0.99476	1989.37	0.99627
	1987.94	0.96895	1987.94	0.99552	1987.94	0.99628
	1986.51	0.96932	1986.51	0.99611	1986.51	0.99628
	1985.08	0.96967	1985.08	0.99643	1985.08	0.99635
	1983.66	0.97003	1983.66	0.99633	1983.66	0.99657
	1982.23	0.97039	1982.23	0.99594	1982.23	0.99697
	1980.8	0.97073	1980.8	0.99562	1980.8	0.99754
	1979.37	0.97106	1979.37	0.99573	1979.37	0.99823
	1977.94	0.97139	1977.94	0.99636	1977.94	0.99884
	1976.51	0.97173	1976.51	0.99736	1976.51	0.99928
	1975.08	0.97207	1975.08	0.99844	1975.08	0.9996
	1973.65	0.97237	1973.65	0.99935	1973.65	0.99988
	1972.22	0.9726	1972.22	0.99991	1972.22	1
	1970.79	0.97282	1970.79	1	1970.79	0.99991
	1969.36	0.97316	1969.36	0.99957	1969.36	0.9995
	1967.94	0.97361	1967.94	0.99869	1967.94	0.99894
	1966.51	0.97392	1966.51	0.9979	1966.51	0.99857
	1965.08	0.97399	1965.08	0.99761	1965.08	0.99858
	1963.65	0.97403	1963.65	0.99776	1963.65	0.99885
	1962.22	0.97419	1962.22	0.99812	1962.22	0.99911
	1960.79	0.97442	1960.79	0.99844	1960.79	0.99923
	1959.36	0.9746	1959.36	0.9985	1959.36	0.9992
	1957.93	0.97471	1957.93	0.99821	1957.93	0.99908
	1956.5	0.97482	1956.5	0.99769	1956.5	0.99895
	1955.07	0.97495	1955.07	0.99729	1955.07	0.99881
	1953.64	0.97506	1953.64	0.99725	1953.64	0.99866
	1952.21	0.97513	1952.21	0.99744	1952.21	0.99856
	1950.79	0.97516	1950.79	0.99753	1950.79	0.99857
	1949.36	0.97517	1949.36	0.99742	1949.36	0.99871
	1947.93	0.97516	1947.93	0.99733	1947.93	0.99888
	1946.5	0.97515	1946.5	0.9974	1946.5	0.99907
	1945.07	0.97529	1945.07	0.99751	1945.07	0.99939
	1943.64	0.9756	1943.64	0.99758	1943.64	0.99982
	1942.21	0.97579	1942.21	0.99782	1942.21	1.00002
	1940.78	0.9756	1940.78	0.99824	1940.78	0.99965
	1939.35	0.97528	1939.35	0.99846	1939.35	0.99894
	1937.92	0.9751	1937.92	0.99836	1937.92	0.9985
	1936.49	0.97504	1936.49	0.99823	1936.49	0.99856
	1935.06	0.97498	1935.06	0.9982	1935.06	0.99887
	1933.64	0.97489	1933.64	0.99814	1933.64	0.99905
	1932.21	0.97475	1932.21	0.99805	1932.21	0.99904
	1930.78	0.97457	1930.78	0.99803	1930.78	0.99909
	1929.35	0.97435	1929.35	0.99814	1929.35	0.99932
	1927.92	0.97407	1927.92	0.99838	1927.92	0.9996
	1926.49	0.97381	1926.49	0.99862	1926.49	0.99978
	1925.06	0.97376	1925.06	0.99864	1925.06	0.99981
	1923.63	0.9738	1923.63	0.9986	1923.63	0.99975
	1922.2	0.97352	1922.2	0.99882	1922.2	0.99967
	1920.77	0.97303	1920.77	0.99899	1920.77	0.9997
	1919.34	0.97285	1919.34	0.99867	1919.34	0.99988
	1917.91	0.97279	1917.91	0.99839	1917.91	1.00007
	1916.49	0.97232	1916.49	0.99871	1916.49	1.00004
	1915.06	0.97153	1915.06	0.99918	1915.06	0.99977
	1913.63	0.97087	1913.63	0.99927	1913.63	0.99946
	1912.2	0.97054	1912.2	0.99904	1912.2	0.99935
	1910.77	0.9704	1910.77	0.99878	1910.77	0.99951
	1909.34	0.97023	1909.34	0.9987	1909.34	0.99976
	1907.91	0.96984	1907.91	0.99893	1907.91	0.99989
	1906.48	0.96928	1906.48	0.99932	1906.48	0.99986
	1905.05	0.96871	1905.05	0.99959	1905.05	0.99981
	1903.62	0.96815	1903.62	0.99963	1903.62	0.99989
	1902.19	0.96758	1902.19	0.99952	1902.19	1.00012
	1900.77	0.96697	1900.77	0.99944	1900.77	1.00037
	1899.34	0.96634	1899.34	0.9994	1899.34	1.00053
	1897.91	0.9658	1897.91	0.99927	1897.91	1.00064
	1896.48	0.96537	1896.48	0.99906	1896.48	1.00074
	1895.05	0.96484	1895.05	0.99908	1895.05	1.00076
	1893.62	0.96408	1893.62	0.99946	1893.62	1.00063
	1892.19	0.9634	1892.19	0.99974	1892.19	1.00046
	1890.76	0.96303	1890.76	0.99964	1890.76	1.00044
	1889.33	0.96265	1889.33	0.99956	1889.33	1.0006
	1887.9	0.96184	1887.9	0.9998	1887.9	1.00075
	1886.47	0.9608	1886.47	0.99994	1886.47	1.00071
	1885.04	0.95991	1885.04	0.99967	1885.04	1.00052
	1883.62	0.95915	1883.62	0.99926	1883.62	1.0003
	1882.19	0.95837	1882.19	0.99899	1882.19	1.00014
	1880.76	0.95757	1880.76	0.99887	1880.76	1.00004
	1879.33	0.95676	1879.33	0.99887	1879.33	1
	1877.9	0.95593	1877.9	0.999	1877.9	1.0001
	1876.47	0.95509	1876.47	0.99923	1876.47	1.00026
	1875.04	0.95418	1875.04	0.99958	1875.04	1.00042
	1873.61	0.95319	1873.61	1	1873.61	1.00053
	1872.18	0.95237	1872.18	1.00021	1872.18	1.00063
	1870.75	0.95205	1870.75	0.99982	1870.75	1.00079
	1869.32	0.95193	1869.32	0.99931	1869.32	1.001
	1867.89	0.95126	1867.89	0.99943	1867.89	1.00119
	1866.47	0.94989	1866.47	1.00005	1866.47	1.00123
	1865.04	0.94833	1865.04	1.00044	1865.04	1.00111
	1863.61	0.94702	1863.61	1.00034	1863.61	1.00093
	1862.18	0.94598	1862.18	1.00004	1862.18	1.00077
	1860.75	0.94504	1860.75	0.99985	1860.75	1.00069
	1859.32	0.94407	1859.32	0.99983	1859.32	1.00065
	1857.89	0.94307	1857.89	0.99987	1857.89	1.00065
	1856.46	0.94204	1856.46	0.99989	1856.46	1.00065
	1855.03	0.94101	1855.03	0.99984	1855.03	1.00067
	1853.6	0.93993	1853.6	0.99978	1853.6	1.00068
	1852.17	0.93882	1852.17	0.9998	1852.17	1.00069
	1850.75	0.93774	1850.75	0.99996	1850.75	1.00072
	1849.32	0.93662	1849.32	1.00034	1849.32	1.00079
	1847.89	0.93547	1847.89	1.00076	1847.89	1.00092
	1846.46	0.93466	1846.46	1.00064	1846.46	1.00112
	1845.03	0.93424	1845.03	1.00004	1845.03	1.00128
	1843.6	0.93345	1843.6	0.99986	1843.6	1.0013
	1842.17	0.93179	1842.17	1.00041	1842.17	1.00116
	1840.74	0.92984	1840.74	1.00084	1840.74	1.00095
	1839.31	0.92833	1839.31	1.00061	1839.31	1.0008
	1837.88	0.92723	1837.88	1.00013	1837.88	1.00072
	1836.45	0.92615	1836.45	1	1836.45	1.00069
	1835.02	0.92488	1835.02	1.00033	1835.02	1.00068
	1833.6	0.92362	1833.6	1.00068	1833.6	1.00068
	1832.17	0.92276	1832.17	1.00053	1832.17	1.00068
	1830.74	0.92214	1830.74	1.00013	1830.74	1.00066
	1829.31	0.9211	1829.31	1.00012	1829.31	1.0006
	1827.88	0.91952	1827.88	1.00042	1827.88	1.00048
	1826.45	0.91804	1826.45	1.00034	1826.45	1.00034
	1825.02	0.91676	1825.02	1.00001	1825.02	1.00017
	1823.59	0.91531	1823.59	1	1823.59	1
	1822.16	0.91365	1822.16	1.00019	1822.16	1.00001
	1820.73	0.91213	1820.73	1.00011	1820.73	1.00007
	1819.3	0.91085	1819.3	0.99976	1819.3	1.00015
	1817.87	0.90965	1817.87	0.99949	1817.87	1.00022
	1816.45	0.90831	1816.45	0.99949	1816.45	1.00024
	1815.02	0.90686	1815.02	0.99959	1815.02	1.00021
	1813.59	0.90553	1813.59	0.99943	1813.59	1.00014
	1812.16	0.90439	1812.16	0.99899	1812.16	1.00001
	1810.73	0.90317	1810.73	0.99863	1810.73	0.99984
	1809.3	0.90166	1809.3	0.99861	1809.3	0.99969
	1807.87	0.89991	1807.87	0.99877	1807.87	0.99959
	1806.44	0.89811	1806.44	0.99887	1806.44	0.99955
	1805.01	0.89641	1805.01	0.99877	1805.01	0.99951
	1803.58	0.89495	1803.58	0.9984	1803.58	0.99949
	1802.15	0.89373	1802.15	0.99786	1802.15	0.99949
	1800.72	0.8925	1800.72	0.99754	1800.72	0.9995
	1799.3	0.89102	1799.3	0.99772	1799.3	0.9995
	1797.87	0.88925	1797.87	0.99821	1797.87	0.99945
	1796.44	0.88751	1796.44	0.99847	1796.44	0.99937
	1795.01	0.88621	1795.01	0.99801	1795.01	0.99926
	1793.58	0.88544	1793.58	0.99696	1793.58	0.99909
	1792.15	0.88447	1792.15	0.99632	1792.15	0.99886
	1790.72	0.88259	1790.72	0.99668	1790.72	0.9986
	1789.29	0.88002	1789.29	0.99735	1789.29	0.99839
	1787.86	0.87763	1787.86	0.99729	1787.86	0.99824
	1786.43	0.87581	1786.43	0.99657	1786.43	0.9981
	1785	0.87433	1785	0.99598	1785	0.99792
	1783.58	0.87291	1783.58	0.99575	1783.58	0.99771
	1782.15	0.87152	1782.15	0.99553	1782.15	0.99748
	1780.72	0.87005	1780.72	0.99526	1780.72	0.99723
	1779.29	0.86825	1779.29	0.99529	1779.29	0.99695
	1777.86	0.86613	1777.86	0.99561	1777.86	0.99668
	1776.43	0.86411	1776.43	0.99571	1776.43	0.99647
	1775	0.86266	1775	0.99505	1775	0.99633
	1773.57	0.86177	1773.57	0.99388	1773.57	0.99616
	1772.14	0.86064	1772.14	0.99324	1772.14	0.99582
	1770.71	0.85866	1770.71	0.99343	1770.71	0.99529
	1769.28	0.85618	1769.28	0.99357	1769.28	0.99468
	1767.85	0.85371	1767.85	0.99324	1767.85	0.99409
	1766.43	0.85133	1766.43	0.99288	1766.43	0.99352
	1765	0.84925	1765	0.99232	1765	0.99295
	1763.57	0.84773	1763.57	0.99119	1763.57	0.99232
	1762.14	0.84634	1762.14	0.99015	1762.14	0.99156
	1760.71	0.84446	1760.71	0.98982	1760.71	0.99066
	1759.28	0.84223	1759.28	0.98963	1759.28	0.98971
	1757.85	0.8401	1757.85	0.98897	1757.85	0.98878
	1756.42	0.83788	1756.42	0.98843	1756.42	0.9879
	1754.99	0.83542	1754.99	0.98832	1754.99	0.9871
	1753.56	0.83325	1753.56	0.98778	1753.56	0.98634
	1752.13	0.83172	1752.13	0.9864	1752.13	0.9855
	1750.7	0.83031	1750.7	0.98499	1750.7	0.98445
	1749.28	0.82834	1749.28	0.98426	1749.28	0.98322
	1747.85	0.82575	1747.85	0.98394	1747.85	0.98194
	1746.42	0.82292	1746.42	0.98347	1746.42	0.98074
	1744.99	0.82021	1744.99	0.9827	1744.99	0.97961
	1743.56	0.81774	1743.56	0.98162	1743.56	0.97851
	1742.13	0.8155	1742.13	0.98026	1742.13	0.97735
	1740.7	0.81328	1740.7	0.97901	1740.7	0.9761
	1739.27	0.8106	1739.27	0.97857	1739.27	0.97481
	1737.84	0.80762	1737.84	0.97844	1737.84	0.9736
	1736.41	0.80539	1736.41	0.97688	1736.41	0.97247
	1734.98	0.80404	1734.98	0.97387	1734.98	0.97119
	1733.56	0.80204	1733.56	0.97176	1733.56	0.96957
	1732.13	0.79859	1732.13	0.97124	1732.13	0.96771
	1730.7	0.79459	1730.7	0.97056	1730.7	0.96584
	1729.27	0.79085	1729.27	0.96885	1729.27	0.96401
	1727.84	0.78735	1727.84	0.96675	1727.84	0.96221
	1726.41	0.78399	1726.41	0.96468	1726.41	0.96041
	1724.98	0.7807	1724.98	0.96275	1724.98	0.95858
	1723.55	0.77722	1723.55	0.96131	1723.55	0.95673
	1722.12	0.77356	1722.12	0.96023	1722.12	0.95496
	1720.69	0.77022	1720.69	0.95849	1720.69	0.95329
	1719.26	0.7674	1719.26	0.95552	1719.26	0.95153
	1717.83	0.7643	1717.83	0.95237	1717.83	0.94939
	1716.41	0.76006	1716.41	0.95019	1716.41	0.94679
	1714.98	0.75481	1714.98	0.94869	1714.98	0.94399
	1713.55	0.74924	1713.55	0.94701	1713.55	0.9413
	1712.12	0.74375	1712.12	0.94491	1712.12	0.93883
	1710.69	0.7385	1710.69	0.94252	1710.69	0.93654
	1709.26	0.73346	1709.26	0.93989	1709.26	0.93433
	1707.83	0.72848	1707.83	0.937	1707.83	0.93207
	1706.4	0.72317	1706.4	0.93432	1706.4	0.92968
	1704.97	0.71721	1704.97	0.93246	1704.97	0.92721
	1703.54	0.7111	1703.54	0.93054	1703.54	0.92484
	1702.11	0.70545	1702.11	0.92702	1702.11	0.92243
	1700.68	0.69952	1700.68	0.92266	1700.68	0.91969
	1699.26	0.6922	1699.26	0.91928	1699.26	0.91653
	1697.83	0.68417	1697.83	0.91601	1697.83	0.91316
	1696.4	0.67625	1696.4	0.91166	1696.4	0.90968
	1694.97	0.66794	1694.97	0.90759	1694.97	0.90617
	1693.54	0.65919	1693.54	0.9046	1693.54	0.90282
	1692.11	0.65078	1692.11	0.90153	1692.11	0.89974
	1690.68	0.64279	1690.68	0.89793	1690.68	0.89679
	1689.25	0.63467	1689.25	0.89458	1689.25	0.89384
	1687.82	0.62645	1687.82	0.89118	1687.82	0.89092
	1686.39	0.61833	1686.39	0.88626	1686.39	0.8878
	1684.96	0.60954	1684.96	0.88006	1684.96	0.88395
	1683.53	0.59913	1683.53	0.87485	1683.53	0.87926
	1682.11	0.58787	1682.11	0.8715	1682.11	0.87442
	1680.68	0.57723	1680.68	0.86851	1680.68	0.87009
	1679.25	0.56758	1679.25	0.86469	1679.25	0.86617
	1677.82	0.55842	1677.82	0.85978	1677.82	0.86217
	1676.39	0.54908	1676.39	0.85419	1676.39	0.85764
	1674.96	0.53899	1674.96	0.84903	1674.96	0.85254
	1673.53	0.52844	1673.53	0.84453	1673.53	0.84717
	1672.1	0.51821	1672.1	0.83924	1672.1	0.84167
	1670.67	0.50829	1670.67	0.83218	1670.67	0.83565
	1669.24	0.498	1669.24	0.82448	1669.24	0.82884
	1667.81	0.4874	1667.81	0.81745	1667.81	0.82171
	1666.39	0.47733	1666.39	0.81044	1666.39	0.81484
	1664.96	0.46814	1664.96	0.80182	1664.96	0.808
	1663.53	0.45926	1663.53	0.79138	1663.53	0.80054
	1662.1	0.45012	1662.1	0.7806	1662.1	0.79238
	1660.67	0.441	1660.67	0.77105	1660.67	0.78424
	1659.24	0.43249	1659.24	0.7633	1659.24	0.77695
	1657.81	0.42495	1657.81	0.75693	1657.81	0.77075
	1656.38	0.41836	1656.38	0.75066	1656.38	0.76527
	1654.95	0.41225	1654.95	0.74357	1654.95	0.75958
	1653.52	0.40549	1653.52	0.73723	1653.52	0.75296
	1652.09	0.39775	1652.09	0.73424	1652.09	0.7461
	1650.66	0.39051	1650.66	0.73327	1650.66	0.74053
	1649.24	0.38505	1649.24	0.73085	1649.24	0.73646
	1647.81	0.38099	1647.81	0.72616	1647.81	0.73284
	1646.38	0.37721	1646.38	0.72125	1646.38	0.72892
	1644.95	0.37328	1644.95	0.71767	1644.95	0.72497
	1643.52	0.36968	1643.52	0.71476	1643.52	0.72149
	1642.09	0.36688	1642.09	0.71159	1642.09	0.71861
	1640.66	0.36493	1640.66	0.70811	1640.66	0.71617
	1639.23	0.36396	1639.23	0.70426	1639.23	0.714
	1637.8	0.36431	1637.8	0.69962	1637.8	0.71195
	1636.37	0.36595	1636.37	0.69467	1636.37	0.7098
	1634.94	0.3681	1634.94	0.69108	1634.94	0.70748
	1633.51	0.37006	1633.51	0.68937	1633.51	0.7051
	1632.09	0.3722	1632.09	0.68828	1632.09	0.70273
	1630.66	0.37543	1630.66	0.68655	1630.66	0.70012
	1629.23	0.3802	1629.23	0.68413	1629.23	0.69693
	1627.8	0.38625	1627.8	0.68111	1627.8	0.6929
	1626.37	0.3934	1626.37	0.67664	1626.37	0.68788
	1624.94	0.40185	1624.94	0.66939	1624.94	0.68157
	1623.51	0.41151	1623.51	0.65917	1623.51	0.67376
	1622.08	0.4215	1622.08	0.64725	1622.08	0.66484
	1620.65	0.43142	1620.65	0.63453	1620.65	0.65544
	1619.22	0.44247	1619.22	0.62079	1619.22	0.64539
	1617.79	0.45615	1617.79	0.60653	1617.79	0.63366
	1616.36	0.47189	1616.36	0.59448	1616.36	0.62014
	1614.94	0.48743	1614.94	0.58762	1614.94	0.60649
	1613.51	0.50176	1613.51	0.58667	1613.51	0.59435
	1612.08	0.51597	1612.08	0.59079	1612.08	0.58378
	1610.65	0.53126	1610.65	0.59921	1610.65	0.57401
	1609.22	0.54772	1609.22	0.61096	1609.22	0.56462
	1607.79	0.56466	1607.79	0.6242	1607.79	0.55563
	1606.36	0.58153	1606.36	0.63665	1606.36	0.54709
	1604.93	0.59824	1604.93	0.64656	1604.93	0.53885
	1603.5	0.61493	1603.5	0.65324	1603.5	0.53076
	1602.07	0.63154	1602.07	0.65688	1602.07	0.52291
	1600.64	0.64784	1600.64	0.65803	1600.64	0.51562
	1599.22	0.66371	1599.22	0.65729	1599.22	0.50925
	1597.79	0.67922	1597.79	0.65528	1597.79	0.50401
	1596.36	0.69444	1596.36	0.65265	1596.36	0.4999
	1594.93	0.7093	1594.93	0.65002	1594.93	0.49677
	1593.5	0.72361	1593.5	0.64782	1593.5	0.4944
	1592.07	0.73725	1592.07	0.64618	1592.07	0.49245
	1590.64	0.7503	1590.64	0.64499	1590.64	0.49055
	1589.21	0.76282	1589.21	0.64403	1589.21	0.48835
	1587.78	0.77478	1587.78	0.64301	1587.78	0.48562
	1586.35	0.7862	1586.35	0.64156	1586.35	0.48224
	1584.92	0.79709	1584.92	0.63936	1584.92	0.47825
	1583.49	0.80736	1583.49	0.6363	1583.49	0.47384
	1582.07	0.8168	1582.07	0.6325	1582.07	0.46931
	1580.64	0.8254	1580.64	0.628	1580.64	0.46507
	1579.21	0.83399	1579.21	0.62226	1579.21	0.46144
	1577.78	0.84364	1577.78	0.6147	1577.78	0.45864
	1576.35	0.85366	1576.35	0.60607	1576.35	0.45689
	1574.92	0.8618	1574.92	0.59812	1574.92	0.45645
	1573.49	0.86758	1573.49	0.59131	1573.49	0.45746
	1572.06	0.87317	1572.06	0.5845	1572.06	0.45996
	1570.63	0.88006	1570.63	0.57747	1570.63	0.46405
	1569.2	0.88721	1569.2	0.57159	1569.2	0.46953
	1567.77	0.89309	1567.77	0.56817	1567.77	0.47572
	1566.34	0.89767	1566.34	0.56731	1566.34	0.48197
	1564.92	0.90144	1564.92	0.56866	1564.92	0.48795
	1563.49	0.90488	1563.49	0.57168	1563.49	0.4935
	1562.06	0.90965	1562.06	0.57553	1562.06	0.49884
	1560.63	0.91735	1560.63	0.5808	1560.63	0.50482
	1559.2	0.92615	1559.2	0.58998	1559.2	0.51219
	1557.77	0.93167	1557.77	0.60345	1557.77	0.52019
	1556.34	0.93348	1556.34	0.61701	1556.34	0.52734
	1554.91	0.93446	1554.91	0.62803	1554.91	0.5335
	1553.48	0.93638	1553.48	0.63773	1553.48	0.53967
	1552.05	0.93916	1552.05	0.64775	1552.05	0.54651
	1550.62	0.94227	1550.62	0.65845	1550.62	0.5541
	1549.2	0.9451	1549.2	0.66961	1549.2	0.5622
	1547.77	0.9476	1547.77	0.68063	1547.77	0.57051
	1546.34	0.95031	1546.34	0.69092	1546.34	0.57894
	1544.91	0.95349	1544.91	0.70062	1544.91	0.58772
	1543.48	0.95712	1543.48	0.70999	1543.48	0.59723
	1542.05	0.96149	1542.05	0.71889	1542.05	0.60789
	1540.62	0.96599	1540.62	0.72774	1540.62	0.61989
	1539.19	0.96839	1539.19	0.73712	1539.19	0.63209
	1537.76	0.96805	1537.76	0.74559	1537.76	0.64258
	1536.33	0.96753	1536.33	0.75095	1536.33	0.65105
	1534.9	0.96911	1534.9	0.75348	1534.9	0.65906
	1533.47	0.97193	1533.47	0.75567	1533.47	0.66786
	1532.05	0.97383	1532.05	0.75907	1532.05	0.67707
	1530.62	0.97467	1530.62	0.76265	1530.62	0.68564
	1529.19	0.97576	1529.19	0.76523	1529.19	0.69342
	1527.76	0.97759	1527.76	0.76736	1527.76	0.70105
	1526.33	0.97948	1526.33	0.77013	1526.33	0.7089
	1524.9	0.98113	1524.9	0.77359	1524.9	0.71692
	1523.47	0.98319	1523.47	0.77721	1523.47	0.72529
	1522.04	0.9856	1522.04	0.78155	1522.04	0.7344
	1520.61	0.98715	1520.61	0.78751	1520.61	0.74408
	1519.18	0.98771	1519.18	0.79435	1519.18	0.75357
	1517.75	0.98834	1517.75	0.80077	1517.75	0.76248
	1516.32	0.9891	1516.32	0.80701	1516.32	0.77079
	1514.9	0.98946	1514.9	0.81347	1514.9	0.77823
	1513.47	0.98955	1513.47	0.8196	1513.47	0.78438
	1512.04	0.98981	1512.04	0.82498	1512.04	0.78917
	1510.61	0.99076	1510.61	0.82952	1510.61	0.79281
	1509.18	0.99324	1509.18	0.83321	1509.18	0.79543
	1507.75	0.99683	1507.75	0.83735	1507.75	0.7969
	1506.32	0.9989	1506.32	0.84411	1506.32	0.79708
	1504.89	0.9977	1504.89	0.85291	1504.89	0.79613
	1503.46	0.99513	1503.46	0.86039	1503.46	0.79457
	1502.03	0.99372	1502.03	0.865	1502.03	0.79278
	1500.6	0.99423	1500.6	0.86767	1500.6	0.79079
	1499.17	0.99597	1499.17	0.86946	1499.17	0.78848
	1497.75	0.99779	1497.75	0.8706	1497.75	0.78574
	1496.32	0.99853	1496.32	0.87108	1496.32	0.78268
	1494.89	0.9979	1494.89	0.87051	1494.89	0.77963
	1493.46	0.99715	1493.46	0.86756	1493.46	0.77689
	1492.03	0.99766	1492.03	0.86087	1492.03	0.7745
	1490.6	0.99925	1490.6	0.8502	1490.6	0.7723
	1489.17	1.00051	1489.17	0.83644	1489.17	0.77026
	1487.74	1.00054	1487.74	0.82088	1487.74	0.76853
	1486.31	0.99962	1486.31	0.80482	1486.31	0.76728
	1484.88	0.99857	1484.88	0.78953	1484.88	0.76655
	1483.45	0.99801	1483.45	0.77622	1483.45	0.76626
	1482.03	0.99791	1482.03	0.76625	1482.03	0.76633
	1480.6	0.9978	1480.6	0.76077	1480.6	0.76671
	1479.17	0.99764	1479.17	0.75989	1479.17	0.76742
	1477.74	0.9977	1477.74	0.76277	1477.74	0.76849
	1476.31	0.99815	1476.31	0.76821	1476.31	0.76989
	1474.88	0.99906	1474.88	0.77496	1474.88	0.77145
	1473.45	1	1473.45	0.78207	1473.45	0.77282
	1472.02	0.99986	1472.02	0.78902	1472.02	0.77356
	1470.59	0.9981	1470.59	0.79484	1470.59	0.77342
	1469.16	0.99596	1469.16	0.79814	1469.16	0.77244
	1467.73	0.99502	1467.73	0.7986	1467.73	0.77067
	1466.3	0.99547	1466.3	0.79754	1466.3	0.768
	1464.88	0.99596	1464.88	0.79701	1464.88	0.76437
	1463.45	0.99526	1463.45	0.79809	1463.45	0.76009
	1462.02	0.99391	1462.02	0.80017	1462.02	0.75567
	1460.59	0.99359	1460.59	0.80212	1460.59	0.75128
	1459.16	0.99523	1459.16	0.80416	1459.16	0.74651
	1457.73	0.99756	1457.73	0.80808	1457.73	0.74097
	1456.3	0.9981	1456.3	0.81493	1456.3	0.73509
	1454.87	0.99622	1454.87	0.82285	1454.87	0.72994
	1453.44	0.99382	1453.44	0.8291	1453.44	0.72604
	1452.01	0.99246	1452.01	0.83318	1452.01	0.72309
	1450.58	0.99232	1450.58	0.83606	1450.58	0.72052
	1449.15	0.99277	1449.15	0.8385	1449.15	0.71799
	1447.73	0.99298	1447.73	0.84085	1447.73	0.71538
	1446.3	0.99245	1446.3	0.84314	1446.3	0.7128
	1444.87	0.99148	1444.87	0.8451	1444.87	0.71038
	1443.44	0.99053	1443.44	0.84673	1443.44	0.7083
	1442.01	0.98965	1442.01	0.8485	1442.01	0.70676
	1440.58	0.98899	1440.58	0.85056	1440.58	0.70606
	1439.15	0.98919	1439.15	0.85256	1439.15	0.70668
	1437.72	0.9901	1437.72	0.85494	1437.72	0.7091
	1436.29	0.99029	1436.29	0.85883	1436.29	0.71338
	1434.86	0.98886	1434.86	0.86397	1434.86	0.71895
	1433.43	0.9869	1433.43	0.86845	1433.43	0.72507
	1432.01	0.98577	1432.01	0.87128	1432.01	0.73144
	1430.58	0.98537	1430.58	0.87327	1430.58	0.73792
	1429.15	0.98479	1429.15	0.87558	1429.15	0.74409
	1427.72	0.98376	1427.72	0.87836	1427.72	0.74943
	1426.29	0.98274	1426.29	0.88138	1426.29	0.75386
	1424.86	0.98191	1424.86	0.88501	1424.86	0.75775
	1423.43	0.98107	1423.43	0.88964	1423.43	0.76155
	1422	0.98055	1422	0.8947	1422	0.76578
	1420.57	0.9808	1420.57	0.89962	1420.57	0.77109
	1419.14	0.98106	1419.14	0.90501	1419.14	0.77798
	1417.71	0.98008	1417.71	0.91124	1417.71	0.78619
	1416.28	0.978	1416.28	0.91704	1416.28	0.79499
	1414.86	0.97598	1414.86	0.92121	1414.86	0.80404
	1413.43	0.9746	1413.43	0.92403	1413.43	0.81354
	1412	0.97357	1412	0.92634	1412	0.82359
	1410.57	0.97243	1410.57	0.92855	1410.57	0.83387
	1409.14	0.97105	1409.14	0.9305	1409.14	0.84383
	1407.71	0.96975	1407.71	0.93172	1407.71	0.85304
	1406.28	0.96867	1406.28	0.93212	1406.28	0.8613
	1404.85	0.96741	1404.85	0.93217	1404.85	0.86845
	1403.42	0.96572	1403.42	0.93213	1403.42	0.87427
	1401.99	0.96408	1401.99	0.93155	1401.99	0.87873
	1400.56	0.96303	1400.56	0.93015	1400.56	0.88203
	1399.13	0.96228	1399.13	0.92844	1399.13	0.88447
	1397.71	0.96137	1397.71	0.92685	1397.71	0.88617
	1396.28	0.96031	1396.28	0.92512	1396.28	0.8872
	1394.85	0.95901	1394.85	0.92322	1394.85	0.88767
	1393.42	0.95705	1393.42	0.92151	1393.42	0.88775
	1391.99	0.95452	1391.99	0.91973	1391.99	0.88767
	1390.56	0.95206	1390.56	0.91695	1390.56	0.88764
	1389.13	0.94977	1389.13	0.91279	1389.13	0.88775
	1387.7	0.94699	1387.7	0.90793	1387.7	0.88797
	1386.27	0.94347	1386.27	0.90333	1386.27	0.88813
	1384.84	0.94022	1384.84	0.89939	1384.84	0.88805
	1383.41	0.93854	1383.41	0.89614	1383.41	0.88767
	1381.98	0.93855	1381.98	0.89382	1381.98	0.88701
	1380.56	0.93921	1380.56	0.89282	1380.56	0.88616
	1379.13	0.93948	1379.13	0.89317	1379.13	0.88523
	1377.7	0.93912	1377.7	0.89445	1377.7	0.8843
	1376.27	0.93851	1376.27	0.89605	1376.27	0.88341
	1374.84	0.9378	1374.84	0.89772	1374.84	0.88257
	1373.41	0.93664	1373.41	0.89945	1373.41	0.88179
	1371.98	0.93497	1371.98	0.90093	1371.98	0.88107
	1370.55	0.93335	1370.55	0.90162	1370.55	0.88037
	1369.12	0.93201	1369.12	0.9015	1369.12	0.87958
	1367.69	0.93069	1367.69	0.90097	1367.69	0.87855
	1366.26	0.92939	1366.26	0.90001	1366.26	0.87716
	1364.84	0.92847	1364.84	0.89825	1364.84	0.87526
	1363.41	0.92784	1363.41	0.89581	1363.41	0.87266
	1361.98	0.9269	1361.98	0.89329	1361.98	0.8693
	1360.55	0.92541	1360.55	0.89092	1360.55	0.86535
	1359.12	0.92375	1359.12	0.88838	1359.12	0.86104
	1357.69	0.92234	1357.69	0.88531	1357.69	0.85647
	1356.26	0.92119	1356.26	0.88162	1356.26	0.8516
	1354.83	0.92011	1354.83	0.87725	1354.83	0.84638
	1353.4	0.91898	1353.4	0.87196	1353.4	0.8408
	1351.97	0.91784	1351.97	0.86542	1351.97	0.83489
	1350.54	0.91674	1350.54	0.85744	1350.54	0.82863
	1349.11	0.91566	1349.11	0.84803	1349.11	0.82199
	1347.69	0.91455	1347.69	0.83737	1347.69	0.81491
	1346.26	0.91339	1346.26	0.82561	1346.26	0.80745
	1344.83	0.91224	1344.83	0.81292	1344.83	0.79979
	1343.4	0.91125	1343.4	0.79929	1343.4	0.79207
	1341.97	0.91067	1341.97	0.7844	1341.97	0.78436
	1340.54	0.91041	1340.54	0.76809	1340.54	0.77665
	1339.11	0.90995	1339.11	0.75086	1339.11	0.76912
	1337.68	0.90897	1337.68	0.73359	1337.68	0.76219
	1336.25	0.90775	1336.25	0.71699	1336.25	0.75621
	1334.82	0.9067	1334.82	0.70137	1334.82	0.75119
	1333.39	0.90599	1333.39	0.68689	1333.39	0.74688
	1331.96	0.90551	1331.96	0.6738	1331.96	0.74295
	1330.54	0.90507	1330.54	0.66248	1330.54	0.73919
	1329.11	0.90455	1329.11	0.65339	1329.11	0.73539
	1327.68	0.90397	1327.68	0.64701	1327.68	0.73137
	1326.25	0.90336	1326.25	0.64378	1326.25	0.72695
	1324.82	0.90273	1324.82	0.64398	1324.82	0.722
	1323.39	0.90212	1323.39	0.64762	1323.39	0.71645
	1321.96	0.90159	1321.96	0.65441	1321.96	0.71027
	1320.53	0.90116	1320.53	0.66382	1320.53	0.70338
	1319.1	0.90071	1319.1	0.67503	1319.1	0.69579
	1317.67	0.90012	1317.67	0.68693	1317.67	0.68766
	1316.24	0.89948	1316.24	0.69821	1316.24	0.67928
	1314.82	0.89892	1314.82	0.70788	1314.82	0.67084
	1313.39	0.89838	1313.39	0.7156	1313.39	0.66251
	1311.96	0.89772	1311.96	0.72137	1311.96	0.65454
	1310.53	0.89695	1310.53	0.72517	1310.53	0.64732
	1309.1	0.89621	1309.1	0.72697	1309.1	0.64123
	1307.67	0.89553	1307.67	0.7268	1307.67	0.63656
	1306.24	0.89479	1306.24	0.72473	1306.24	0.63337
	1304.81	0.89395	1304.81	0.72094	1304.81	0.63153
	1303.38	0.89299	1303.38	0.71597	1303.38	0.63064
	1301.95	0.89191	1301.95	0.71083	1301.95	0.63001
	1300.52	0.8907	1300.52	0.70683	1300.52	0.62891
	1299.09	0.88937	1299.09	0.70524	1299.09	0.62673
	1297.67	0.88794	1297.67	0.70687	1297.67	0.62318
	1296.24	0.8864	1296.24	0.71184	1296.24	0.61826
	1294.81	0.88473	1294.81	0.71961	1294.81	0.61219
	1293.38	0.88294	1293.38	0.72922	1293.38	0.60526
	1291.95	0.88108	1291.95	0.73964	1291.95	0.59784
	1290.52	0.87918	1290.52	0.75015	1290.52	0.59027
	1289.09	0.87726	1289.09	0.76033	1289.09	0.58288
	1287.66	0.87528	1287.66	0.77005	1287.66	0.57592
	1286.23	0.87318	1286.23	0.77927	1286.23	0.56962
	1284.8	0.87098	1284.8	0.78794	1284.8	0.56421
	1283.37	0.86866	1283.37	0.79605	1283.37	0.55988
	1281.94	0.86623	1281.94	0.8036	1281.94	0.55674
	1280.52	0.86368	1280.52	0.81053	1280.52	0.55482
	1279.09	0.86103	1279.09	0.81673	1279.09	0.55402
	1277.66	0.85822	1277.66	0.82209	1277.66	0.55425
	1276.23	0.85524	1276.23	0.82654	1276.23	0.55538
	1274.8	0.85213	1274.8	0.83001	1274.8	0.55723
	1273.37	0.84891	1273.37	0.83237	1273.37	0.55957
	1271.94	0.84552	1271.94	0.83341	1271.94	0.56221
	1270.51	0.84178	1270.51	0.83293	1270.51	0.56508
	1269.08	0.83763	1269.08	0.83084	1269.08	0.56813
	1267.65	0.83312	1267.65	0.8273	1267.65	0.57122
	1266.22	0.82827	1266.22	0.82294	1266.22	0.57415
	1264.79	0.82306	1264.79	0.81873	1264.79	0.57672
	1263.37	0.81735	1263.37	0.81582	1263.37	0.57886
	1261.94	0.81099	1261.94	0.815	1261.94	0.58055
	1260.51	0.80386	1260.51	0.81647	1260.51	0.58181
	1259.08	0.79595	1259.08	0.81956	1259.08	0.58265
	1257.65	0.78734	1257.65	0.82299	1257.65	0.58309
	1256.22	0.77814	1256.22	0.82547	1256.22	0.58315
	1254.79	0.76832	1254.79	0.82612	1254.79	0.58282
	1253.36	0.75788	1253.36	0.82462	1253.36	0.58209
	1251.93	0.74683	1251.93	0.82097	1251.93	0.58096
	1250.5	0.73514	1250.5	0.8154	1250.5	0.57953
	1249.07	0.72281	1249.07	0.80821	1249.07	0.57789
	1247.65	0.70991	1247.65	0.7997	1247.65	0.57611
	1246.22	0.69656	1246.22	0.7902	1246.22	0.57422
	1244.79	0.68284	1244.79	0.78007	1244.79	0.57231
	1243.36	0.66882	1243.36	0.76967	1243.36	0.57054
	1241.93	0.6546	1241.93	0.75931	1241.93	0.56906
	1240.5	0.64031	1240.5	0.74934	1240.5	0.56791
	1239.07	0.6261	1239.07	0.74008	1239.07	0.56699
	1237.64	0.61212	1237.64	0.73195	1237.64	0.5662
	1236.21	0.59853	1236.21	0.72534	1236.21	0.56552
	1234.78	0.58553	1234.78	0.72057	1234.78	0.56487
	1233.35	0.57327	1233.35	0.71779	1233.35	0.56418
	1231.92	0.56186	1231.92	0.71693	1231.92	0.56334
	1230.5	0.55133	1230.5	0.71774	1230.5	0.56235
	1229.07	0.54174	1229.07	0.71983	1229.07	0.56128
	1227.64	0.53307	1227.64	0.72274	1227.64	0.56023
	1226.21	0.52532	1226.21	0.72602	1226.21	0.55929
	1224.78	0.51843	1224.78	0.7293	1224.78	0.55859
	1223.35	0.51239	1223.35	0.73231	1223.35	0.55835
	1221.92	0.50716	1221.92	0.73492	1221.92	0.55875
	1220.49	0.50269	1220.49	0.73709	1220.49	0.5598
	1219.06	0.49888	1219.06	0.73882	1219.06	0.56139
	1217.63	0.49565	1217.63	0.74012	1217.63	0.56337
	1216.2	0.49288	1216.2	0.74098	1216.2	0.56555
	1214.77	0.49053	1214.77	0.74136	1214.77	0.56773
	1213.35	0.48857	1213.35	0.7413	1213.35	0.56976
	1211.92	0.48701	1211.92	0.74087	1211.92	0.57156
	1210.49	0.48579	1210.49	0.74013	1210.49	0.57311
	1209.06	0.48487	1209.06	0.7391	1209.06	0.57441
	1207.63	0.4843	1207.63	0.73782	1207.63	0.57544
	1206.2	0.48416	1206.2	0.73633	1206.2	0.57626
	1204.77	0.48452	1204.77	0.7346	1204.77	0.57702
	1203.34	0.48539	1203.34	0.7326	1203.34	0.57796
	1201.91	0.48676	1201.91	0.73035	1201.91	0.57936
	1200.48	0.48871	1200.48	0.72793	1200.48	0.58142
	1199.05	0.49171	1199.05	0.72545	1199.05	0.5842
	1197.62	0.49525	1197.62	0.72298	1197.62	0.58767
	1196.2	0.49944	1196.2	0.72052	1196.2	0.59184
	1194.77	0.50432	1194.77	0.71818	1194.77	0.59674
	1193.34	0.50993	1193.34	0.71615	1193.34	0.60231
	1191.91	0.51621	1191.91	0.71461	1191.91	0.60837
	1190.48	0.52311	1190.48	0.71363	1190.48	0.61471
	1189.05	0.53056	1189.05	0.71325	1189.05	0.62126
	1187.62	0.53856	1187.62	0.71359	1187.62	0.62807
	1186.19	0.54713	1186.19	0.71476	1186.19	0.63517
	1184.76	0.55624	1184.76	0.71692	1184.76	0.64256
	1183.33	0.56584	1183.33	0.72015	1183.33	0.65025
	1181.9	0.57587	1181.9	0.72439	1181.9	0.65828
	1180.48	0.58623	1180.48	0.72948	1180.48	0.66657
	1179.05	0.59683	1179.05	0.73526	1179.05	0.67493
	1177.62	0.6076	1177.62	0.74158	1177.62	0.68323
	1176.19	0.61851	1176.19	0.74829	1176.19	0.69142
	1174.76	0.62949	1174.76	0.75523	1174.76	0.6995
	1173.33	0.64044	1173.33	0.76226	1173.33	0.7074
	1171.9	0.65126	1171.9	0.7693	1171.9	0.71501
	1170.47	0.66188	1170.47	0.7764	1170.47	0.72222
	1169.04	0.67224	1169.04	0.78367	1169.04	0.72897
	1167.61	0.68229	1167.61	0.79125	1167.61	0.73518
	1166.18	0.69204	1166.18	0.79916	1166.18	0.74079
	1164.75	0.70156	1164.75	0.8073	1164.75	0.74576
	1163.33	0.71096	1163.33	0.8155	1163.33	0.75016
	1161.9	0.72026	1161.9	0.82355	1161.9	0.75425
	1160.47	0.72941	1160.47	0.83132	1160.47	0.75842
	1159.04	0.73831	1159.04	0.8388	1159.04	0.76301
	1157.61	0.74682	1157.61	0.84605	1157.61	0.76824
	1156.18	0.75487	1156.18	0.85321	1156.18	0.77426
	1154.75	0.76247	1154.75	0.86031	1154.75	0.78114
	1153.32	0.76968	1153.32	0.86734	1153.32	0.78876
	1151.89	0.77652	1151.89	0.87424	1151.89	0.79679
	1150.46	0.78295	1150.46	0.88096	1150.46	0.80491
	1149.03	0.78889	1149.03	0.88748	1149.03	0.81294
	1147.6	0.79433	1147.6	0.89384	1147.6	0.82081
	1146.18	0.7993	1146.18	0.89992	1146.18	0.82839
	1144.75	0.80383	1144.75	0.90552	1144.75	0.83555
	1143.32	0.80792	1143.32	0.91056	1143.32	0.84226
	1141.89	0.81159	1141.89	0.91514	1141.89	0.84858
[truncated: 520 more rows]

## Sheet: Fig 4e
TpBd-SO3H	O-O distance for H-bonds / Å	Probability density / a.u. (Owater-H-OSulfonate)	Probability density / a.u. (Owater-H-OWater)	Probability density / a.u. (O-H-O)
	0.001	0	0	0
	0.003	0	0	0
	0.005	0	0	0
	0.007	0	0	0
	0.009	0	0	0
	0.011	0	0	0
	0.013	0	0	0
	0.015	0	0	0
	0.017	0	0	0
	0.019	0	0	0
	0.021	0	0	0
	0.023	0	0	0
	0.025	0	0	0
	0.027	0	0	0
	0.029	0	0	0
	0.031	0	0	0
	0.033	0	0	0
	0.035	0	0	0
	0.037	0	0	0
	0.039	0	0	0
	0.041	0	0	0
	0.043	0	0	0
	0.045	0	0	0
	0.047	0	0	0
	0.049	0	0	0
	0.051	0	0	0
	0.053	0	0	0
	0.055	0	0	0
	0.057	0	0	0
	0.059	0	0	0
	0.061	0	0	0
	0.063	0	0	0
	0.065	0	0	0
	0.067	0	0	0
	0.069	0	0	0
	0.071	0	0	0
	0.073	0	0	0
	0.075	0	0	0
	0.077	0	0	0
	0.079	0	0	0
	0.081	0	0	0
	0.083	0	0	0
	0.085	0	0	0
	0.087	0	0	0
	0.089	0	0	0
	0.091	0	0	0
	0.093	0	0	0
	0.095	0	0	0
	0.097	0	0	0
	0.099	0	0	0
	0.101	0	0	0
	0.103	0	0	0
	0.105	0	0	0
	0.107	0	0	0
	0.109	0	0	0
	0.111	0	0	0
	0.113	0	0	0
	0.115	0	0	0
	0.117	0	0	0
	0.119	0	0	0
	0.121	0	0	0
	0.123	0	0	0
	0.125	0	0	0
	0.127	0	0	0
	0.129	0	0	0
	0.131	0	0	0
	0.133	0	0	0
	0.135	0	0	0
	0.137	0	0	0
	0.139	0	0	0
	0.141	0	0	0
	0.143	0	0	0
	0.145	0	0	0
	0.147	0	0	0
	0.149	0	0	0
	0.151	0	0	0
	0.153	0	0	0
	0.155	0	0	0
	0.157	0	0	0
	0.159	0	0	0
	0.161	0	0	0
	0.163	0	0	0
	0.165	0	0	0
	0.167	0	0	0
	0.169	0	0	0
	0.171	0	0	0
	0.173	0	0	0
	0.175	0	0	0
	0.177	0	0	0
	0.179	0	0	0
	0.181	0	0	0
	0.183	0	0	0
	0.185	0	0	0
	0.187	0	0	0
	0.189	0	0	0
	0.191	0	0	0
	0.193	0	0	0
	0.195	0	0	0
	0.197	0	0	0
	0.199	0	0	0
	0.201	0	0	0
	0.203	0	0	0
	0.205	0	0	0
	0.207	0	0	0
	0.209	0	0	0
	0.211	0	0	0
	0.213	0	0	0
	0.215	0	0	0
	0.217	0	0	0
	0.219	0	0	0
	0.221	0	0	0
	0.223	0	0	0
	0.225	0	0	0
	0.227	0	0	0
	0.229	0	0	0
	0.231	0	0	0
	0.233	0	0	0
	0.235	0	0	0
	0.237	0	0	0
	0.239	0	0	0
	0.241	0	0	0
	0.243	0	0	0
	0.245	0	0	0
	0.247	0	0	0
	0.249	0	0	0
	0.251	0	0	0
	0.253	0	0	0
	0.255	0	0	0
	0.257	0	0	0
	0.259	0	0	0
	0.261	0	0	0
	0.263	0	0	0
	0.265	0	0	0
	0.267	0	0	0
	0.269	0	0	0
	0.271	0	0	0
	0.273	0	0	0
	0.275	0	0	0
	0.277	0	0	0
	0.279	0	0	0
	0.281	0	0	0
	0.283	0	0	0
	0.285	0	0	0
	0.287	0	0	0
	0.289	0	0	0
	0.291	0	0	0
	0.293	0	0	0
	0.295	0	0	0
	0.297	0	0	0
	0.299	0	0	0
	0.301	0	0	0
	0.303	0	0	0
	0.305	0	0	0
	0.307	0	0	0
	0.309	0	0	0
	0.311	0	0	0
	0.313	0	0	0
	0.315	0	0	0
	0.317	0	0	0
	0.319	0	0	0
	0.321	0	0	0
	0.323	0	0	0
	0.325	0	0	0
	0.327	0	0	0
	0.329	0	0	0
	0.331	0	0	0
	0.333	0	0	0
	0.335	0	0	0
	0.337	0	0	0
	0.339	0	0	0
	0.341	0	0	0
	0.343	0	0	0
	0.345	0	0	0
	0.347	0	0	0
	0.349	0	0	0
	0.351	0	0	0
	0.353	0	0	0
	0.355	0	0	0
	0.357	0	0	0
	0.359	0	0	0
	0.361	0	0	0
	0.363	0	0	0
	0.365	0	0	0
	0.367	0	0	0
	0.369	0	0	0
	0.371	0	0	0
	0.373	0	0	0
	0.375	0	0	0
	0.377	0	0	0
	0.379	0	0	0
	0.381	0	0	0
	0.383	0	0	0
	0.385	0	0	0
	0.387	0	0	0
	0.389	0	0	0
	0.391	0	0	0
	0.393	0	0	0
	0.395	0	0	0
	0.397	0	0	0
	0.399	0	0	0
	0.401	0	0	0
	0.403	0	0	0
	0.405	0	0	0
	0.407	0	0	0
	0.409	0	0	0
	0.411	0	0	0
	0.413	0	0	0
	0.415	0	0	0
	0.417	0	0	0
	0.419	0	0	0
	0.421	0	0	0
	0.423	0	0	0
	0.425	0	0	0
	0.427	0	0	0
	0.429	0	0	0
	0.431	0	0	0
	0.433	0	0	0
	0.435	0	0	0
	0.437	0	0	0
	0.439	0	0	0
	0.441	0	0	0
	0.443	0	0	0
	0.445	0	0	0
	0.447	0	0	0
	0.449	0	0	0
	0.451	0	0	0
	0.453	0	0	0
	0.455	0	0	0
	0.457	0	0	0
	0.459	0	0	0
	0.461	0	0	0
	0.463	0	0	0
	0.465	0	0	0
	0.467	0	0	0
	0.469	0	0	0
	0.471	0	0	0
	0.473	0	0	0
	0.475	0	0	0
	0.477	0	0	0
	0.479	0	0	0
	0.481	0	0	0
	0.483	0	0	0
	0.485	0	0	0
	0.487	0	0	0
	0.489	0	0	0
	0.491	0	0	0
	0.493	0	0	0
	0.495	0	0	0
	0.497	0	0	0
	0.499	0	0	0
	0.501	0	0	0
	0.503	0	0	0
	0.505	0	0	0
	0.507	0	0	0
	0.509	0	0	0
	0.511	0	0	0
	0.513	0	0	0
	0.515	0	0	0
	0.517	0	0	0
	0.519	0	0	0
	0.521	0	0	0
	0.523	0	0	0
	0.525	0	0	0
	0.527	0	0	0
	0.529	0	0	0
	0.531	0	0	0
	0.533	0	0	0
	0.535	0	0	0
	0.537	0	0	0
	0.539	0	0	0
	0.541	0	0	0
	0.543	0	0	0
	0.545	0	0	0
	0.547	0	0	0
	0.549	0	0	0
	0.551	0	0	0
	0.553	0	0	0
	0.555	0	0	0
	0.557	0	0	0
	0.559	0	0	0
	0.561	0	0	0
	0.563	0	0	0
	0.565	0	0	0
	0.567	0	0	0
	0.569	0	0	0
	0.571	0	0	0
	0.573	0	0	0
	0.575	0	0	0
	0.577	0	0	0
	0.579	0	0	0
	0.581	0	0	0
	0.583	0	0	0
	0.585	0	0	0
	0.587	0	0	0
	0.589	0	0	0
	0.591	0	0	0
	0.593	0	0	0
	0.595	0	0	0
	0.597	0	0	0
	0.599	0	0	0
	0.601	0	0	0
	0.603	0	0	0
	0.605	0	0	0
	0.607	0	0	0
	0.609	0	0	0
	0.611	0	0	0
	0.613	0	0	0
	0.615	0	0	0
	0.617	0	0	0
	0.619	0	0	0
	0.621	0	0	0
	0.623	0	0	0
	0.625	0	0	0
	0.627	0	0	0
	0.629	0	0	0
	0.631	0	0	0
	0.633	0	0	0
	0.635	0	0	0
	0.637	0	0	0
	0.639	0	0	0
	0.641	0	0	0
	0.643	0	0	0
	0.645	0	0	0
	0.647	0	0	0
	0.649	0	0	0
	0.651	0	0	0
	0.653	0	0	0
	0.655	0	0	0
	0.657	0	0	0
	0.659	0	0	0
	0.661	0	0	0
	0.663	0	0	0
	0.665	0	0	0
	0.667	0	0	0
	0.669	0	0	0
	0.671	0	0	0
	0.673	0	0	0
	0.675	0	0	0
	0.677	0	0	0
	0.679	0	0	0
	0.681	0	0	0
	0.683	0	0	0
	0.685	0	0	0
	0.687	0	0	0
	0.689	0	0	0
	0.691	0	0	0
	0.693	0	0	0
	0.695	0	0	0
	0.697	0	0	0
	0.699	0	0	0
	0.701	0	0	0
	0.703	0	0	0
	0.705	0	0	0
	0.707	0	0	0
	0.709	0	0	0
	0.711	0	0	0
	0.713	0	0	0
	0.715	0	0	0
	0.717	0	0	0
	0.719	0	0	0
	0.721	0	0	0
	0.723	0	0	0
	0.725	0	0	0
	0.727	0	0	0
	0.729	0	0	0
	0.731	0	0	0
	0.733	0	0	0
	0.735	0	0	0
	0.737	0	0	0
	0.739	0	0	0
	0.741	0	0	0
	0.743	0	0	0
	0.745	0	0	0
	0.747	0	0	0
	0.749	0	0	0
	0.751	0	0	0
	0.753	0	0	0
	0.755	0	0	0
	0.757	0	0	0
	0.759	0	0	0
	0.761	0	0	0
	0.763	0	0	0
	0.765	0	0	0
	0.767	0	0	0
	0.769	0	0	0
	0.771	0	0	0
	0.773	0	0	0
	0.775	0	0	0
	0.777	0	0	0
	0.779	0	0	0
	0.781	0	0	0
	0.783	0	0	0
	0.785	0	0	0
	0.787	0	0	0
	0.789	0	0	0
	0.791	0	0	0
	0.793	0	0	0
	0.795	0	0	0
	0.797	0	0	0
	0.799	0	0	0
	0.801	0	0	0
	0.803	0	0	0
	0.805	0	0	0
	0.807	0	0	0
	0.809	0	0	0
	0.811	0	0	0
	0.813	0	0	0
	0.815	0	0	0
	0.817	0	0	0
	0.819	0	0	0
	0.821	0	0	0
	0.823	0	0	0
	0.825	0	0	0
	0.827	0	0	0
	0.829	0	0	0
	0.831	0	0	0
	0.833	0	0	0
	0.835	0	0	0
	0.837	0	0	0
	0.839	0	0	0
	0.841	0	0	0
	0.843	0	0	0
	0.845	0	0	0
	0.847	0	0	0
	0.849	0	0	0
	0.851	0	0	0
	0.853	0	0	0
	0.855	0	0	0
	0.857	0	0	0
	0.859	0	0	0
	0.861	0	0	0
	0.863	0	0	0
	0.865	0	0	0
	0.867	0	0	0
	0.869	0	0	0
	0.871	0	0	0
	0.873	0	0	0
	0.875	0	0	0
	0.877	0	0	0
	0.879	0	0	0
	0.881	0	0	0
	0.883	0	0	0
	0.885	0	0	0
	0.887	0	0	0
	0.889	0	0	0
	0.891	0	0	0
	0.893	0	0	0
	0.895	0	0	0
	0.897	0	0	0
	0.899	0	0	0
	0.901	0	0	0
	0.903	0	0	0
	0.905	0	0	0
	0.907	0	0	0
	0.909	0	0	0
	0.911	0	0	0
	0.913	0	0	0
	0.915	0	0	0
	0.917	0	0	0
	0.919	0	0	0
	0.921	0	0	0
	0.923	0	0	0
	0.925	0	0	0
	0.927	0	0	0
	0.929	0	0	0
	0.931	0	0	0
	0.933	0	0	0
	0.935	0	0	0
	0.937	0	0	0
	0.939	0	0	0
	0.941	0	0	0
	0.943	0	0	0
	0.945	0	0	0
	0.947	0	0	0
	0.949	0	0	0
	0.951	0	0	0
	0.953	0	0	0
	0.955	0	0	0
	0.957	0	0	0
	0.959	0	0	0
	0.961	0	0	0
	0.963	0	0	0
	0.965	0	0	0
	0.967	0	0	0
	0.969	0	0	0
	0.971	0	0	0
	0.973	0	0	0
	0.975	0	0	0
	0.977	0	0	0
	0.979	0	0	0
	0.981	0	0	0
	0.983	0	0	0
	0.985	0	0	0
	0.987	0	0	0
	0.989	0	0	0
	0.991	0	0	0
	0.993	0	0	0
	0.995	0	0	0
	0.997	0	0	0
	0.999	0	0	0
	1.001	0	0	0
	1.003	0	0	0
	1.005	0	0	0
	1.007	0	0	0
	1.009	0	0	0
	1.011	0	0	0
	1.013	0	0	0
	1.015	0	0	0
	1.017	0	0	0
	1.019	0	0	0
	1.021	0	0	0
	1.023	0	0	0
	1.025	0	0	0
	1.027	0	0	0
	1.029	0	0	0
	1.031	0	0	0
	1.033	0	0	0
	1.035	0	0	0
	1.037	0	0	0
	1.039	0	0	0
	1.041	0	0	0
	1.043	0	0	0
	1.045	0	0	0
	1.047	0	0	0
	1.049	0	0	0
	1.051	0	0	0
	1.053	0	0	0
	1.055	0	0	0
	1.057	0	0	0
	1.059	0	0	0
	1.061	0	0	0
	1.063	0	0	0
	1.065	0	0	0
	1.067	0	0	0
	1.069	0	0	0
	1.071	0	0	0
	1.073	0	0	0
	1.075	0	0	0
	1.077	0	0	0
	1.079	0	0	0
	1.081	0	0	0
	1.083	0	0	0
	1.085	0	0	0
	1.087	0	0	0
	1.089	0	0	0
	1.091	0	0	0
	1.093	0	0	0
	1.095	0	0	0
	1.097	0	0	0
	1.099	0	0	0
	1.101	0	0	0
	1.103	0	0	0
	1.105	0	0	0
	1.107	0	0	0
	1.109	0	0	0
	1.111	0	0	0
	1.113	0	0	0
	1.115	0	0	0
	1.117	0	0	0
	1.119	0	0	0
	1.121	0	0	0
	1.123	0	0	0
	1.125	0	0	0
	1.127	0	0	0
	1.129	0	0	0
	1.131	0	0	0
	1.133	0	0	0
	1.135	0	0	0
	1.137	0	0	0
	1.139	0	0	0
	1.141	0	0	0
	1.143	0	0	0
	1.145	0	0	0
	1.147	0	0	0
	1.149	0	0	0
	1.151	0	0	0
	1.153	0	0	0
	1.155	0	0	0
	1.157	0	0	0
	1.159	0	0	0
	1.161	0	0	0
	1.163	0	0	0
	1.165	0	0	0
	1.167	0	0	0
	1.169	0	0	0
	1.171	0	0	0
	1.173	0	0	0
	1.175	0	0	0
	1.177	0	0	0
	1.179	0	0	0
	1.181	0	0	0
	1.183	0	0	0
	1.185	0	0	0
	1.187	0	0	0
	1.189	0	0	0
	1.191	0	0	0
	1.193	0	0	0
	1.195	0	0	0
	1.197	0	0	0
	1.199	0	0	0
	1.201	0	0	0
	1.203	0	0	0
	1.205	0	0	0
	1.207	0	0	0
	1.209	0	0	0
	1.211	0	0	0
	1.213	0	0	0
	1.215	0	0	0
	1.217	0	0	0
	1.219	0	0	0
	1.221	0	0	0
	1.223	0	0	0
	1.225	0	0	0
	1.227	0	0	0
	1.229	0	0	0
	1.231	0	0	0
	1.233	0	0	0
	1.235	0	0	0
	1.237	0	0	0
	1.239	0	0	0
	1.241	0	0	0
	1.243	0	0	0
	1.245	0	0	0
	1.247	0	0	0
	1.249	0	0	0
	1.251	0	0	0
	1.253	0	0	0
	1.255	0	0	0
	1.257	0	0	0
	1.259	0	0	0
	1.261	0	0	0
	1.263	0	0	0
	1.265	0	0	0
	1.267	0	0	0
	1.269	0	0	0
	1.271	0	0	0
	1.273	0	0	0
	1.275	0	0	0
	1.277	0	0	0
	1.279	0	0	0
	1.281	0	0	0
	1.283	0	0	0
	1.285	0	0	0
	1.287	0	0	0
	1.289	0	0	0
	1.291	0	0	0
	1.293	0	0	0
	1.295	0	0	0
	1.297	0	0	0
	1.299	0	0	0
	1.301	0	0	0
	1.303	0	0	0
	1.305	0	0	0
	1.307	0	0	0
	1.309	0	0	0
	1.311	0	0	0
	1.313	0	0	0
	1.315	0	0	0
	1.317	0	0	0
	1.319	0	0	0
	1.321	0	0	0
	1.323	0	0	0
	1.325	0	0	0
	1.327	0	0	0
	1.329	0	0	0
	1.331	0	0	0
	1.333	0	0	0
	1.335	0	0	0
	1.337	0	0	0
	1.339	0	0	0
	1.341	0	0	0
	1.343	0	0	0
	1.345	0	0	0
	1.347	0	0	0
	1.349	0	0	0
	1.351	0	0	0
	1.353	0	0	0
	1.355	0	0	0
	1.357	0	0	0
	1.359	0	0	0
	1.361	0	0	0
	1.363	0	0	0
	1.365	0	0	0
	1.367	0	0	0
	1.369	0	0	0
	1.371	0	0	0
	1.373	0	0	0
	1.375	0	0	0
	1.377	0	0	0
	1.379	0	0	0
	1.381	0	0	0
	1.383	0	0	0
	1.385	0	0	0
	1.387	0	0	0
	1.389	0	0	0
	1.391	0	0	0
	1.393	0	0	0
	1.395	0	0	0
	1.397	0	0	0
	1.399	0	0	0
	1.401	0	0	0
	1.403	0	0	0
	1.405	0	0	0
	1.407	0	0	0
	1.409	0	0	0
	1.411	0	0	0
	1.413	0	0	0
	1.415	0	0	0
	1.417	0	0	0
	1.419	0	0	0
	1.421	0	0	0
	1.423	0	0	0
	1.425	0	0	0
	1.427	0	0	0
	1.429	0	0	0
	1.431	0	0	0
	1.433	0	0	0
	1.435	0	0	0
	1.437	0	0	0
	1.439	0	0	0
	1.441	0	0	0
	1.443	0	0	0
	1.445	0	0	0
	1.447	0	0	0
	1.449	0	0	0
	1.451	0	0	0
	1.453	0	0	0
	1.455	0	0	0
	1.457	0	0	0
	1.459	0	0	0
	1.461	0	0	0
	1.463	0	0	0
	1.465	0	0	0
	1.467	0	0	0
	1.469	0	0	0
	1.471	0	0	0
	1.473	0	0	0
	1.475	0	0	0
	1.477	0	0	0
	1.479	0	0	0
	1.481	0	0	0
	1.483	0	0	0
	1.485	0	0	0
	1.487	0	0	0
	1.489	0	0	0
	1.491	0	0	0
	1.493	0	0	0
	1.495	0	0	0
	1.497	0	0	0
	1.499	0	0	0
	1.501	0	0	0
	1.503	0	0	0
	1.505	0	0	0
	1.507	0	0	0
	1.509	0	0	0
	1.511	0	0	0
	1.513	0	0	0
	1.515	0	0	0
	1.517	0	0	0
	1.519	0	0	0
	1.521	0	0	0
	1.523	0	0	0
	1.525	0	0	0
	1.527	0	0	0
	1.529	0	0	0
	1.531	0	0	0
	1.533	0	0	0
	1.535	0	0	0
	1.537	0	0	0
	1.539	0	0	0
	1.541	0	0	0
	1.543	0	0	0
	1.545	0	0	0
	1.547	0	0	0
	1.549	0	0	0
	1.551	0	0	0
	1.553	0	0	0
	1.555	0	0	0
	1.557	0	0	0
	1.559	0	0	0
	1.561	0	0	0
	1.563	0	0	0
	1.565	0	0	0
	1.567	0	0	0
	1.569	0	0	0
	1.571	0	0	0
	1.573	0	0	0
	1.575	0	0	0
	1.577	0	0	0
	1.579	0	0	0
	1.581	0	0	0
	1.583	0	0	0
	1.585	0	0	0
	1.587	0	0	0
	1.589	0	0	0
	1.591	0	0	0
	1.593	0	0	0
	1.595	0	0	0
	1.597	0	0	0
	1.599	0	0	0
	1.601	0	0	0
	1.603	0	0	0
	1.605	0	0	0
	1.607	0	0	0
	1.609	0	0	0
	1.611	0	0	0
	1.613	0	0	0
	1.615	0	0	0
	1.617	0	0	0
	1.619	0	0	0
	1.621	0	0	0
	1.623	0	0	0
	1.625	0	0	0
	1.627	0	0	0
	1.629	0	0	0
	1.631	0	0	0
	1.633	0	0	0
	1.635	0	0	0
	1.637	0	0	0
	1.639	0	0	0
	1.641	0	0	0
	1.643	0	0	0
	1.645	0	0	0
	1.647	0	0	0
	1.649	0	0	0
	1.651	0	0	0
	1.653	0	0	0
	1.655	0	0	0
	1.657	0	0	0
	1.659	0	0	0
	1.661	0	0	0
	1.663	0	0	0
	1.665	0	0	0
	1.667	0	0	0
	1.669	0	0	0
	1.671	0	0	0
	1.673	0	0	0
	1.675	0	0	0
	1.677	0	0	0
	1.679	0	0	0
	1.681	0	0	0
	1.683	0	0	0
	1.685	0	0	0
	1.687	0	0	0
	1.689	0	0	0
	1.691	0	0	0
	1.693	0	0	0
	1.695	0	0	0
	1.697	0	0	0
	1.699	0	0	0
	1.701	0	0	0
	1.703	0	0	0
	1.705	0	0	0
	1.707	0	0	0
	1.709	0	0	0
	1.711	0	0	0
	1.713	0	0	0
	1.715	0	0	0
	1.717	0	0	0
	1.719	0	0	0
	1.721	0	0	0
	1.723	0	0	0
	1.725	0	0	0
	1.727	0	0	0
	1.729	0	0	0
	1.731	0	0	0
	1.733	0	0	0
	1.735	0	0	0
	1.737	0	0	0
	1.739	0	0	0
	1.741	0	0	0
	1.743	0	0	0
	1.745	0	0	0
	1.747	0	0	0
	1.749	0	0	0
	1.751	0	0	0
	1.753	0	0	0
	1.755	0	0	0
	1.757	0	0	0
	1.759	0	0	0
	1.761	0	0	0
	1.763	0	0	0
	1.765	0	0	0
	1.767	0	0	0
	1.769	0	0	0
	1.771	0	0	0
	1.773	0	0	0
	1.775	0	0	0
	1.777	0	0	0
	1.779	0	0	0
	1.781	0	0	0
	1.783	0	0	0
	1.785	0	0	0
	1.787	0	0	0
	1.789	0	0	0
	1.791	0	0	0
	1.793	0	0	0
	1.795	0	0	0
	1.797	0	0	0
	1.799	0	0	0
	1.801	0	0	0
	1.803	0	0	0
	1.805	0	0	0
	1.807	0	0	0
	1.809	0	0	0
	1.811	0	0	0
	1.813	0	0	0
	1.815	0	0	0
	1.817	0	0	0
	1.819	0	0	0
	1.821	0	0	0
	1.823	0	0	0
	1.825	0	0	0
	1.827	0	0	0
	1.829	0	0	0
	1.831	0	0	0
	1.833	0	0	0
	1.835	0	0	0
	1.837	0	0	0
	1.839	0	0	0
	1.841	0	0	0
	1.843	0	0	0
	1.845	0	0	0
	1.847	0	0	0
	1.849	0	0	0
	1.851	0	0	0
	1.853	0	0	0
	1.855	0	0	0
	1.857	0	0	0
	1.859	0	0	0
	1.861	0	0	0
	1.863	0	0	0
	1.865	0	0	0
	1.867	0	0	0
	1.869	0	0	0
	1.871	0	0	0
	1.873	0	0	0
	1.875	0	0	0
	1.877	0	0	0
	1.879	0	0	0
	1.881	0	0	0
	1.883	0	0	0
	1.885	0	0	0
	1.887	0	0	0
	1.889	0	0	0
	1.891	0	0	0
	1.893	0	0	0
	1.895	0	0	0
	1.897	0	0	0
	1.899	0	0	0
	1.901	0	0	0
	1.903	0	0	0
	1.905	0	0	0
	1.907	0	0	0
	1.909	0	0	0
	1.911	0	0	0
	1.913	0	0	0
	1.915	0	0	0
	1.917	0	0	0
	1.919	0	0	0
	1.921	0	0	0
	1.923	0	0	0
	1.925	0	0	0
	1.927	0	0	0
	1.929	0	0	0
	1.931	0	0	0
	1.933	0	0	0
	1.935	0	0	0
	1.937	0	0	0
	1.939	0	0	0
	1.941	0	0	0
	1.943	0	0	0
	1.945	0	0	0
	1.947	0	0	0
	1.949	0	0	0
	1.951	0	0	0
	1.953	0	0	0
	1.955	0	0	0
	1.957	0	0	0
	1.959	0	0	0
	1.961	0	0	0
	1.963	0	0	0
	1.965	0	0	0
	1.967	0	0	0
	1.969	0	0	0
	1.971	0	0	0
	1.973	0	0	0
	1.975	0	0	0
	1.977	0	0	0
	1.979	0	0	0
	1.981	0	0	0
	1.983	0	0	0
	1.985	0	0	0
	1.987	0	0	0
	1.989	0	0	0
	1.991	0	0	0
	1.993	0	0	0
	1.995	0	0	0
	1.997	0	0	0
	1.999	0	0	0
	2.001	0	0	0
	2.003	0	0	0
	2.005	0	0	0
	2.007	0	0	0
	2.009	0	0	0
	2.011	0	0	0
	2.013	0	0	0
	2.015	0	0	0
	2.017	0	0	0
	2.019	0	0	0
	2.021	0	0	0
	2.023	0	0	0
	2.025	0	0	0
	2.027	0	0	0
	2.029	0	0	0
	2.031	0	0	0
	2.033	0	0	0
	2.035	0	0	0
	2.037	0	0	0
	2.039	0	0	0
	2.041	0	0	0
	2.043	0	0	0
	2.045	0	0	0
	2.047	0	0	0
	2.049	0	0	0
	2.051	0	0	0
	2.053	0	0	0
	2.055	0	0	0
	2.057	0	0	0
	2.059	0	0	0
	2.061	0	0	0
	2.063	0	0	0
	2.065	0	0	0
	2.067	0	0	0
	2.069	0	0	0
	2.071	0	0	0
	2.073	0	0	0
	2.075	0	0	0
	2.077	0	0	0
	2.079	0	0	0
	2.081	0	0	0
	2.083	0	0	0
	2.085	0	0	0
	2.087	0	0	0
	2.089	0	0	0
	2.091	0	0	0
	2.093	0	0	0
	2.095	0	0	0
	2.097	0	0	0
	2.099	0	0	0
	2.101	0	0	0
	2.103	0	0	0
	2.105	0	0	0
	2.107	0	0	0
	2.109	0	0	0
	2.111	0	0	0
	2.113	0	0	0
	2.115	0	0	0
	2.117	0	0	0
	2.119	0	0	0
	2.121	0	0	0
	2.123	0	0	0
	2.125	0	0	0
	2.127	0	0	0
	2.129	0	0	0
	2.131	0	0	0
	2.133	0	0	0
	2.135	0	0	0
	2.137	0	0	0
	2.139	0	0	0
	2.141	0	0	0
	2.143	0	0	0
	2.145	0	0	0
	2.147	0	0	0
	2.149	0	0	0
	2.151	0	0	0
	2.153	0	0	0
	2.155	0	0	0
	2.157	0	0	0
	2.159	0	0	0
	2.161	0	0	0
	2.163	0	0	0
	2.165	0	0	0
	2.167	0	0	0
	2.169	0	0	0
	2.171	0	0	0
	2.173	0	0	0
	2.175	0	0	0
	2.177	0	0	0
	2.179	0	0	0
	2.181	0	0	0
	2.183	0	0	0
	2.185	0	0	0
	2.187	0	0	0
	2.189	0	0	0
	2.191	0	0	0
	2.193	0	0	0
	2.195	0	0	0
	2.197	0	0	0
	2.199	0	0	0
	2.201	0	0	0
	2.203	0	0	0
	2.205	0	0	0
	2.207	0	0	0
	2.209	0	0	0
	2.211	0	0	0
	2.213	0	0	0
	2.215	0	0	0
	2.217	0	0	0
	2.219	0	0	0
	2.221	0	0	0
	2.223	0	0	0
	2.225	0	0	0
	2.227	0	0	0
	2.229	0	0	0
	2.231	0	0	0
	2.233	0	0	0
	2.235	0	0	0
	2.237	0	0	0
	2.239	0	0.00121	0.00121
	2.241	0	0.0006035	0.0006035
	2.243	0	0.0006035	0.0006035
	2.245	0	0	0
	2.247	0	0.00121	0.00121
	2.249	0	0	0
	2.251	0	0	0
	2.253	0	0.0006035	0.0006035
	2.255	0	0.0006035	0.0006035
	2.257	0	0	0
	2.259	0	0	0
	2.261	0	0	0
	2.263	0	0.0006035	0.0006035
	2.265	0	0	0
	2.267	0	0.0006035	0.0006035
	2.269	0	0	0
	2.271	0	0	0
	2.273	0	0	0
	2.275	0	0.00302	0.00302
	2.277	0	0.00121	0.00121
	2.279	0	0.00241	0.00241
	2.281	0	0.0006035	0.0006035
	2.283	0	0	0
	2.285	0	0.00121	0.00121
	2.287	0	0.00121	0.00121
	2.289	0	0.00362	0.00362
	2.291	0	0.00362	0.00362
	2.293	0	0.00845	0.00845
	2.295	0	0.00422	0.00422
	2.297	0	0.00302	0.00302
	2.299	0	0.00845	0.00845
	2.301	0	0.00785	0.00785
	2.303	0	0.00845	0.00845
	2.305	0	0.00603	0.00603
	2.307	0	0.01629	0.01629
	2.309	0	0.01147	0.01147
	2.311	0	0.0169	0.0169
	2.313	0.00121	0.0181	0.01931
	2.315	0.00302	0.02474	0.02776
	2.317	0.00483	0.01931	0.02414
	2.319	0.00241	0.02173	0.02414
	2.321	0.00241	0.02776	0.03017
	2.323	0.00422	0.03561	0.03983
	2.325	0.00362	0.03561	0.03923
	2.327	0.00543	0.02957	0.035
	2.329	0.00362	0.04104	0.04466
	2.331	0.00724	0.04104	0.04828
	2.333	0.00543	0.04768	0.05311
	2.335	0.00603	0.04164	0.04768
	2.337	0.00483	0.06095	0.06578
	2.339	0.00362	0.0688	0.07242
	2.341	0.00543	0.0682	0.07363
	2.343	0.01086	0.08389	0.09475
	2.345	0.00905	0.07966	0.08871
	2.347	0.00785	0.09897	0.10682
	2.349	0.00845	0.09354	0.10199
	2.351	0.01569	0.11346	0.12915
	2.353	0.01147	0.12251	0.13398
	2.355	0.01629	0.14605	0.16234
	2.357	0.01509	0.12734	0.14243
	2.359	0.0181	0.13579	0.15389
	2.361	0.0169	0.15148	0.16838
	2.363	0.01388	0.17019	0.18407
	2.365	0.01871	0.19433	0.21304
	2.367	0.01629	0.19493	0.21122
	2.369	0.0169	0.22088	0.23778
	2.371	0.01992	0.21666	0.23657
	2.373	0.02414	0.23657	0.26071
	2.375	0.02414	0.26252	0.28666
	2.377	0.02112	0.26071	0.28183
	2.379	0.02112	0.23899	0.26011
	2.381	0.02112	0.26735	0.28847
	2.383	0.02354	0.29934	0.32287
	2.385	0.01629	0.28123	0.29753
	2.387	0.03199	0.31865	0.35063
	2.389	0.02414	0.37055	0.39469
	2.391	0.02655	0.37115	0.39771
	2.393	0.03199	0.40434	0.43633
	2.395	0.03259	0.39348	0.42607
	2.397	0.03862	0.42004	0.45866
	2.399	0.03319	0.42909	0.46228
	2.401	0.0344	0.47073	0.50513
	2.403	0.03561	0.46832	0.50392
	2.405	0.04164	0.49608	0.53772
	2.407	0.04768	0.51961	0.56729
	2.409	0.04647	0.52263	0.5691
	2.411	0.06035	0.59022	0.65057
	2.413	0.05673	0.54918	0.60591
	2.415	0.06095	0.58781	0.64876
	2.417	0.07061	0.61376	0.68437
	2.419	0.06216	0.59807	0.66023
	2.421	0.07544	0.64756	0.72299
	2.423	0.08509	0.68678	0.77188
	2.425	0.07544	0.69282	0.76825
	2.427	0.08087	0.70187	0.78274
	2.429	0.09716	0.71394	0.8111
	2.431	0.09656	0.71092	0.80748
	2.433	0.09535	0.70428	0.79964
	2.435	0.09958	0.74472	0.8443
	2.437	0.09837	0.8111	0.90947
	2.439	0.11466	0.75437	0.86904
	2.441	0.11889	0.84973	0.96862
	2.443	0.11466	0.79541	0.91008
	2.445	0.10923	0.81835	0.92758
	2.447	0.12553	0.83826	0.96379
	2.449	0.12794	0.83404	0.96198
	2.451	0.12734	0.87809	1.00543
	2.453	0.11648	0.92577	1.04224
	2.455	0.13277	0.9312	1.06397
	2.457	0.15208	0.96862	1.1207
	2.459	0.12673	0.99457	1.1213
	2.461	0.14303	1.01569	1.15872
	2.463	0.13579	1.04405	1.17984
	2.465	0.14605	1.02172	1.16777
	2.467	0.15208	1.00483	1.15691
	2.469	0.16294	1.03983	1.20277
	2.471	0.17441	1.03017	1.20459
	2.473	0.15269	1.06276	1.21545
	2.475	0.16657	1.01629	1.18286
	2.477	0.20459	1.04888	1.25347
	2.479	0.20217	1.08026	1.28244
	2.481	0.18527	1.12191	1.30718
	2.483	0.21062	1.07121	1.28183
	2.485	0.20821	1.00603	1.21424
	2.487	0.22571	1.05431	1.28002
	2.489	0.22028	1.03681	1.25709
	2.491	0.24925	1.07121	1.32046
	2.493	0.24381	1.09173	1.33554
	2.495	0.25649	1.12915	1.38564
	2.497	0.24925	1.11466	1.36391
	2.499	0.29632	1.11466	1.41098
	2.501	0.28123	1.13398	1.41521
	2.503	0.29571	1.10501	1.40072
	2.505	0.28425	1.12432	1.40857
	2.507	0.29511	1.14605	1.44116
	2.509	0.29873	1.11466	1.4134
	2.511	0.32589	1.18226	1.50815
	2.513	0.33253	1.15932	1.49185
	2.515	0.35305	1.21847	1.57151
	2.517	0.35848	1.17803	1.53651
	2.519	0.36572	1.22209	1.58781
	2.521	0.36512	1.18829	1.55341
	2.523	0.35908	1.22873	1.58781
	2.525	0.3615	1.21847	1.57996
	2.527	0.36874	1.24683	1.61557
	2.529	0.34218	1.2251	1.56729
	2.531	0.40072	1.23054	1.63126
	2.533	0.39469	1.22329	1.61798
	2.535	0.40676	1.22329	1.63005
	2.537	0.40374	1.24985	1.65359
	2.539	0.40012	1.23114	1.63126
	2.541	0.4315	1.2239	1.6554
	2.543	0.414	1.18467	1.59867
	2.545	0.43573	1.26312	1.69885
	2.547	0.46892	1.22691	1.69583
	2.549	0.45625	1.24683	1.70308
	2.551	0.47254	1.24985	1.72239
	2.553	0.48521	1.30115	1.78636
	2.555	0.47254	1.21847	1.69101
	2.557	0.47918	1.25287	1.73204
	2.559	0.48521	1.30416	1.78938
	2.561	0.51056	1.28545	1.79601
	2.563	0.48401	1.25287	1.73687
	2.565	0.49125	1.27037	1.76162
	2.567	0.50211	1.25588	1.75799
	2.569	0.54134	1.30175	1.84309
	2.571	0.5178	1.30718	1.82498
	2.573	0.52867	1.32287	1.85154
	2.575	0.54436	1.42064	1.96499
	2.577	0.59505	1.34822	1.94327
	2.579	0.55582	1.38684	1.94267
	2.581	0.57514	1.36089	1.93603
	2.583	0.57996	1.40796	1.98793
	2.585	0.58721	1.36934	1.95655
	2.587	0.60229	1.4146	2.0169
	2.589	0.6216	1.37236	1.99396
	2.591	0.61557	1.414	2.02957
	2.593	0.61617	1.38745	2.00362
	2.595	0.63307	1.39891	2.03198
	2.597	0.63488	1.37417	2.00905
	2.599	0.61617	1.3796	1.99577
	2.601	0.63911	1.38745	2.02655
	2.603	0.68135	1.38926	2.07061
	2.605	0.67109	1.36874	2.03983
	2.607	0.70066	1.46409	2.16475
	2.609	0.66807	1.43693	2.10501
	2.611	0.68618	1.46892	2.1551
	2.613	0.67532	1.41159	2.0869
	2.615	0.66445	1.4659	2.13035
	2.617	0.72058	1.4659	2.18648
	2.619	0.69402	1.40736	2.10139
	2.621	0.73989	1.4309	2.17079
	2.623	0.72903	1.46831	2.19734
	2.625	0.77731	1.47556	2.25286
	2.627	0.73627	1.51056	2.24683
	2.629	0.7586	1.46952	2.22812
	2.631	0.77188	1.48099	2.25286
	2.633	0.86481	1.45987	2.32468
	2.635	0.85154	1.48521	2.33675
	2.637	0.88352	1.49366	2.37718
	2.639	0.8624	1.53047	2.39288
	2.641	0.83886	1.46711	2.30597
	2.643	0.85576	1.48219	2.33796
	2.645	0.84309	1.42728	2.27037
	2.647	0.8286	1.48883	2.31744
	2.649	0.79843	1.51659	2.31502
	2.651	0.86602	1.49728	2.3633
	2.653	0.87085	1.4665	2.33735
	2.655	0.86783	1.47375	2.34158
	2.657	0.85818	1.4997	2.35787
	2.659	0.88292	1.50815	2.39107
	2.661	0.91792	1.47254	2.39046
	2.663	0.84671	1.47133	2.31804
	2.665	0.92818	1.44538	2.37356
	2.667	0.91551	1.46711	2.38262
	2.669	0.88473	1.48159	2.36632
	2.671	0.92879	1.52022	2.449
	2.673	0.86361	1.48883	2.35244
	2.675	0.92456	1.46228	2.38684
	2.677	0.91068	1.47194	2.38262
	2.679	0.93361	1.46107	2.39469
	2.681	0.89318	1.47918	2.37236
	2.683	0.92335	1.48219	2.40555
	2.685	0.94508	1.45685	2.40193
	2.687	0.91973	1.44719	2.36693
	2.689	0.95413	1.40917	2.3633
	2.691	0.93361	1.51418	2.44779
	2.693	1	1.48521	2.48521
	2.695	0.98491	1.44297	2.42788
	2.697	0.95715	1.49306	2.45021
	2.699	1.00845	1.46831	2.47676
	2.701	0.93965	1.40857	2.34822
	2.703	0.99034	1.50332	2.49366
	2.705	0.97948	1.49668	2.47616
	2.707	0.94327	1.44236	2.38563
	2.709	0.98612	1.45504	2.44116
	2.711	0.9831	1.45805	2.44116
	2.713	0.93723	1.47254	2.40977
	2.715	0.98974	1.47737	2.46711
	2.717	0.95594	1.39831	2.35425
	2.719	0.95594	1.42003	2.37598
	2.721	0.95534	1.43633	2.39167
	2.723	0.94629	1.41943	2.36572
	2.725	0.93361	1.40253	2.33615
	2.727	0.94086	1.3802	2.32106
	2.729	0.94991	1.39227	2.34218
	2.731	0.91672	1.40857	2.32528
	2.733	0.95112	1.35908	2.3102
	2.735	0.98612	1.40615	2.39227
	2.737	0.92698	1.33132	2.2583
	2.739	0.98672	1.39831	2.38503
	2.741	0.96801	1.3446	2.31261
	2.743	0.97465	1.42909	2.40374
	2.745	0.98008	1.32891	2.30899
	2.747	0.94267	1.35968	2.30235
	2.749	0.92396	1.37175	2.29571
	2.751	0.93965	1.33072	2.27037
	2.753	0.95836	1.35727	2.31563
	2.755	0.9143	1.35908	2.27338
	2.757	0.91672	1.29149	2.2082
	2.759	0.90344	1.34641	2.24985
	2.761	0.88654	1.28968	2.17622
	2.763	0.87145	1.2933	2.16475
	2.765	0.85335	1.26192	2.11527
	2.767	0.88714	1.28545	2.1726
	2.769	0.87507	1.30658	2.18165
	2.771	0.83283	1.25347	2.0863
	2.773	0.84792	1.2251	2.07302
	2.775	0.85697	1.2758	2.13277
	2.777	0.83645	1.26795	2.1044
	2.779	0.86723	1.24502	2.11225
	2.781	0.8799	1.242	2.1219
	2.783	0.88292	1.20036	2.08328
	2.785	0.83766	1.2245	2.06216
	2.787	0.82679	1.2239	2.05069
	2.789	0.84792	1.22329	2.07121
	2.791	0.85456	1.18105	2.0356
	2.793	0.8793	1.17622	2.05552
	2.795	0.89801	1.19433	2.09233
	2.797	0.85154	1.16053	2.01207
	2.799	0.83766	1.16475	2.00241
	2.801	0.85033	1.1044	1.95474
	2.803	0.84973	1.13337	1.9831
	2.805	0.86904	1.14242	2.01146
	2.807	0.81171	1.06457	1.87628
	2.809	0.8099	1.07966	1.88956
	2.811	0.83464	1.08087	1.91551
	2.813	0.8105	1.04707	1.85757
	2.815	0.77127	1.10742	1.87869
	2.817	0.79903	1.0513	1.85033
	2.819	0.80869	1.00483	1.81352
	2.821	0.77851	1.0519	1.83041
	2.823	0.7761	0.95896	1.73506
	2.825	0.77489	0.95896	1.73385
	2.827	0.80809	0.9662	1.77429
	2.829	0.78032	0.99457	1.77489
	2.831	0.72963	0.98129	1.71092
	2.833	0.75317	0.89982	1.65299
	2.835	0.77007	0.90344	1.6735
	2.837	0.76403	0.91611	1.68014
	2.839	0.7592	0.91672	1.67592
	2.841	0.72299	0.88292	1.60591
	2.843	0.69463	0.85938	1.55401
	2.845	0.72239	0.87568	1.59807
	2.847	0.67773	0.88171	1.55944
	2.849	0.69946	0.88714	1.5866
	2.851	0.68195	0.83947	1.52142
	2.853	0.64393	0.86421	1.50815
	2.855	0.63367	0.84912	1.4828
	2.857	0.68316	0.8962	1.57936
	2.859	0.65963	0.86542	1.52504
	2.861	0.6379	0.88533	1.52323
	2.863	0.65419	0.86421	1.5184
	2.865	0.64876	0.87266	1.52142
	2.867	0.61074	0.81291	1.42366
	2.869	0.60471	0.80929	1.414
	2.871	0.5697	0.81835	1.38805
	2.873	0.58298	0.83223	1.41521
	2.875	0.58177	0.79783	1.3796
	2.877	0.62342	0.80265	1.42607
	2.879	0.58358	0.79481	1.37839
	2.881	0.56729	0.75136	1.31865
	2.883	0.5685	0.79421	1.3627
	2.885	0.54436	0.71092	1.25528
	2.887	0.5353	0.7586	1.2939
	2.889	0.52746	0.73084	1.2583
	2.891	0.55643	0.71092	1.26735
	2.893	0.51901	0.71816	1.23717
	2.895	0.54556	0.70911	1.25468
	2.897	0.47073	0.6548	1.12553
	2.899	0.49246	0.69402	1.18648
	2.901	0.48582	0.66687	1.15268
	2.903	0.46409	0.66988	1.13398
	2.905	0.4659	0.6385	1.1044
	2.907	0.46107	0.63247	1.09354
	2.909	0.46409	0.62221	1.0863
	2.911	0.47073	0.61979	1.09052
	2.913	0.45685	0.59083	1.04768
	2.915	0.43814	0.60591	1.04405
	2.917	0.44055	0.5685	1.00905
	2.919	0.39227	0.5685	0.96077
	2.921	0.38805	0.5697	0.95775
	2.923	0.39831	0.57272	0.97103
	2.925	0.42486	0.58117	1.00603
	2.927	0.41581	0.57574	0.99155
	2.929	0.42728	0.54556	0.97284
	2.931	0.38443	0.54737	0.9318
	2.933	0.3971	0.54255	0.93965
	2.935	0.36572	0.52203	0.88775
	2.937	0.35667	0.49487	0.85154
	2.939	0.36753	0.51599	0.88352
	2.941	0.3627	0.51599	0.8787
	2.943	0.33494	0.50211	0.83705
	2.945	0.34943	0.45745	0.80688
	2.947	0.32891	0.47616	0.80507
	2.949	0.31442	0.45685	0.77127
	2.951	0.33192	0.44176	0.77369
	2.953	0.30477	0.47797	0.78274
	2.955	0.33192	0.39227	0.7242
	2.957	0.33675	0.41521	0.75196
	2.959	0.27097	0.43754	0.70851
	2.961	0.32468	0.39348	0.71816
	2.963	0.29934	0.4146	0.71394
	2.965	0.31744	0.41219	0.72963
	2.967	0.30778	0.40797	0.71575
	2.969	0.27882	0.42185	0.70066
	2.971	0.30658	0.38624	0.69282
	2.973	0.27942	0.37357	0.65299
	2.975	0.28123	0.37658	0.65781
	2.977	0.29089	0.3452	0.63609
	2.979	0.2595	0.34218	0.60169
	2.981	0.24562	0.33494	0.58057
	2.983	0.24562	0.30839	0.55401
	2.985	0.22993	0.30658	0.53651
	2.987	0.24562	0.3108	0.55643
	2.989	0.24804	0.34701	0.59505
	2.991	0.21062	0.30778	0.51841
	2.993	0.2064	0.28546	0.49185
	2.995	0.19433	0.28787	0.4822
	2.997	0.20278	0.27399	0.47676
	2.999	0.19372	0.25045	0.44418
	3.001	0.19071	0.22631	0.41702
	3.003	0.18829	0.23838	0.42667
	3.005	0.17079	0.24261	0.4134
	3.007	0.18286	0.24985	0.43271
	3.009	0.16838	0.25528	0.42366
	3.011	0.15027	0.24019	0.39046
	3.013	0.13639	0.22873	0.36512
	3.015	0.14605	0.21847	0.36451
	3.017	0.13277	0.2245	0.35727
	3.019	0.13579	0.19976	0.33555
	3.021	0.1382	0.17079	0.30899
	3.023	0.13036	0.19433	0.32468
	3.025	0.14665	0.18045	0.3271
	3.027	0.11587	0.16415	0.28002
	3.029	0.11466	0.16657	0.28123
	3.031	0.11285	0.17079	0.28364
	3.033	0.10561	0.17381	0.27942
	3.035	0.11346	0.16717	0.28063
	3.037	0.1032	0.15148	0.25468
	3.039	0.10078	0.13518	0.23597
	3.041	0.08268	0.13277	0.21545
	3.043	0.08449	0.12613	0.21062
	3.045	0.08811	0.11285	0.20097
	3.047	0.07423	0.10622	0.18045
	3.049	0.06397	0.09113	0.1551
	3.051	0.07785	0.10501	0.18286
	3.053	0.07544	0.09234	0.16777
	3.055	0.05794	0.09716	0.1551
	3.057	0.06035	0.08811	0.14846
	3.059	0.06337	0.07182	0.13518
	3.061	0.05673	0.08268	0.13941
	3.063	0.05431	0.07725	0.13156
	3.065	0.04587	0.05371	0.09958
	3.067	0.04043	0.06699	0.10742
	3.069	0.03319	0.05613	0.08932
	3.071	0.04164	0.05431	0.09596
	3.073	0.03138	0.04526	0.07664
	3.075	0.03017	0.04285	0.07302
	3.077	0.02112	0.0344	0.05552
	3.079	0.02957	0.04285	0.07242
	3.081	0.01569	0.03621	0.0519
	3.083	0.02354	0.02776	0.0513
	3.085	0.01509	0.02776	0.04285
	3.087	0.01086	0.02535	0.03621
	3.089	0.0175	0.02957	0.04707
	3.091	0.01267	0.01992	0.03259
	3.093	0.01388	0.01629	0.03017
	3.095	0.01267	0.01267	0.02535
	3.097	0.00905	0.01026	0.01931
	3.099	0.00664	0.0181	0.02474
	3.101	0.01147	0.01026	0.02173
	3.103	0.00905	0.00966	0.01871
	3.105	0.01569	0.00724	0.02293
	3.107	0.00785	0.00362	0.01147
	3.109	0.00603	0.00181	0.00785
	3.111	0.00483	0.00664	0.01147
	3.113	0.00241	0.00422	0.00664
	3.115	0.00241	0.00483	0.00724
	3.117	0.00302	0.00241	0.00543
	3.119	0.00422	0.00121	0.00543
	3.121	0.00181	0.00121	0.00302
	3.123	0.00543	0.00181	0.00724
	3.125	0.00302	0.00121	0.00422
	3.127	0.00241	0.00121	0.00362
	3.129	0	0	0
	3.131	0.0006035	0.00121	0.00181
	3.133	0.0006035	0.0006035	0.00121
	3.135	0.0006035	0	0.0006035
	3.137	0.00121	0.0006035	0.00181
	3.139	0.0006035	0	0.0006035
	3.141	0	0.0006035	0.0006035
	3.143	0	0	0
	3.145	0	0	0
	3.147	0	0	0
	3.149	0	0	0
	3.151	0	0	0
	3.153	0	0	0
	3.155	0	0	0
	3.157	0	0	0
	3.159	0.0006035	0	0.0006035
	3.161	0	0	0
	3.163	0	0	0
	3.165	0	0	0
	3.167	0	0	0
	3.169	0	0	0
	3.171	0	0	0
	3.173	0	0	0
	3.175	0	0	0
	3.177	0	0.0006035	0.0006035
	3.179	0	0	0
	3.181	0	0	0
	3.183	0	0	0
	3.185	0	0	0
	3.187	0	0	0
	3.189	0	0	0
	3.191	0	0	0
	3.193	0	0	0
	3.195	0	0	0
	3.197	0	0	0
	3.199	0	0	0
	3.201	0	0	0
	3.203	0	0	0
	3.205	0	0	0
	3.207	0	0	0
	3.209	0	0	0
	3.211	0	0	0
	3.213	0	0	0
	3.215	0	0	0
	3.217	0	0	0
	3.219	0	0	0
	3.221	0	0	0
	3.223	0	0	0
	3.225	0	0	0
	3.227	0	0	0
	3.229	0	0	0
	3.231	0	0	0
	3.233	0	0	0
	3.235	0	0	0
	3.237	0	0	0
	3.239	0	0	0
	3.241	0	0	0
	3.243	0	0	0
	3.245	0	0	0
	3.247	0	0	0
	3.249	0	0	0
	3.251	0	0	0
	3.253	0	0	0
	3.255	0	0	0
	3.257	0	0	0
	3.259	0	0	0
	3.261	0	0	0
	3.263	0	0	0
	3.265	0	0	0
	3.267	0	0	0
	3.269	0	0	0
	3.271	0	0	0
	3.273	0	0	0
	3.275	0	0	0
	3.277	0	0	0
	3.279	0	0	0
	3.281	0	0	0
	3.283	0	0	0
	3.285	0	0	0
	3.287	0	0	0
	3.289	0	0	0
	3.291	0	0	0
	3.293	0	0	0
	3.295	0	0	0
	3.297	0	0	0
	3.299	0	0	0
	3.301	0	0	0
	3.303	0	0	0
	3.305	0	0	0
	3.307	0	0	0
	3.309	0	0	0
	3.311	0	0	0
	3.313	0	0	0
	3.315	0	0	0
	3.317	0	0	0
	3.319	0	0	0
	3.321	0	0	0
	3.323	0	0	0
	3.325	0	0	0
	3.327	0	0	0
	3.329	0	0	0
	3.331	0	0	0
	3.333	0	0	0
	3.335	0	0	0
	3.337	0	0	0
	3.339	0	0	0
	3.341	0	0	0
	3.343	0	0	0
	3.345	0	0	0
	3.347	0	0	0
	3.349	0	0	0
	3.351	0	0	0
	3.353	0	0	0
	3.355	0	0	0
	3.357	0	0	0
	3.359	0	0	0
	3.361	0	0	0
	3.363	0	0	0
	3.365	0	0	0
	3.367	0	0	0
	3.369	0	0	0
	3.371	0	0	0
	3.373	0	0	0
	3.375	0	0	0
	3.377	0	0	0
	3.379	0	0	0
	3.381	0	0	0
	3.383	0	0	0
	3.385	0	0	0
	3.387	0	0	0
	3.389	0	0	0
	3.391	0	0	0
	3.393	0	0	0
	3.395	0	0	0
	3.397	0	0	0
	3.399	0	0	0
	3.401	0	0	0
	3.403	0	0	0
	3.405	0	0	0
	3.407	0	0	0
	3.409	0	0	0
	3.411	0	0	0
	3.413	0	0	0
	3.415	0	0	0
	3.417	0	0	0
	3.419	0	0	0
	3.421	0	0	0
	3.423	0	0	0
	3.425	0	0	0
	3.427	0	0	0
	3.429	0	0	0
	3.431	0	0	0
	3.433	0	0	0
	3.435	0	0	0
	3.437	0	0	0
	3.439	0	0	0
	3.441	0	0	0
	3.443	0	0	0
	3.445	0	0	0
	3.447	0	0	0
	3.449	0	0	0
	3.451	0	0	0
	3.453	0	0	0
	3.455	0	0	0
	3.457	0	0	0
	3.459	0	0	0
	3.461	0	0	0
	3.463	0	0	0
	3.465	0	0	0
	3.467	0	0	0
	3.469	0	0	0
	3.471	0	0	0
	3.473	0	0	0
	3.475	0	0	0
	3.477	0	0	0
	3.479	0	0	0
	3.481	0	0	0
	3.483	0	0	0
	3.485	0	0	0
	3.487	0	0	0
	3.489	0	0	0
	3.491	0	0	0
	3.493	0	0	0
	3.495	0	0	0
	3.497	0	0	0
	3.499	0	0	0
	3.501	0	0	0
	3.503	0	0	0
	3.505	0	0	0
	3.507	0	0	0
	3.509	0	0	0
	3.511	0	0	0
	3.513	0	0	0
	3.515	0	0	0
	3.517	0	0	0
	3.519	0	0	0
	3.521	0	0	0
	3.523	0	0	0
	3.525	0	0	0
	3.527	0	0	0
	3.529	0	0	0
	3.531	0	0	0
	3.533	0	0	0
	3.535	0	0	0
	3.537	0	0	0
	3.539	0	0	0
	3.541	0	0	0
	3.543	0	0	0
	3.545	0	0	0
	3.547	0	0	0
	3.549	0	0	0
	3.551	0	0	0
	3.553	0	0	0
	3.555	0	0	0
	3.557	0	0	0
	3.559	0	0	0
	3.561	0	0	0
	3.563	0	0	0
	3.565	0	0	0
	3.567	0	0	0
	3.569	0	0	0
	3.571	0	0	0
	3.573	0	0	0
	3.575	0	0	0
	3.577	0	0	0
	3.579	0	0	0
	3.581	0	0	0
	3.583	0	0	0
	3.585	0	0	0
	3.587	0	0	0
	3.589	0	0	0
	3.591	0	0	0
	3.593	0	0	0
	3.595	0	0	0
	3.597	0	0	0
	3.599	0	0	0
	3.601	0	0	0
	3.603	0	0	0
	3.605	0	0	0
	3.607	0	0	0
	3.609	0	0	0
	3.611	0	0	0
	3.613	0	0	0
	3.615	0	0	0
	3.617	0	0	0
	3.619	0	0	0
	3.621	0	0	0
	3.623	0	0	0
	3.625	0	0	0
	3.627	0	0	0
	3.629	0	0	0
	3.631	0	0	0
	3.633	0	0	0
	3.635	0	0	0
	3.637	0	0	0
	3.639	0	0	0
	3.641	0	0	0
	3.643	0	0	0
	3.645	0	0	0
	3.647	0	0	0
	3.649	0	0	0
	3.651	0	0	0
	3.653	0	0	0
	3.655	0	0	0
	3.657	0	0	0
	3.659	0	0	0
	3.661	0	0	0
	3.663	0	0	0
	3.665	0	0	0
	3.667	0	0	0
	3.669	0	0	0
	3.671	0	0	0
	3.673	0	0	0
	3.675	0	0	0
	3.677	0	0	0
	3.679	0	0	0
	3.681	0	0	0
	3.683	0	0	0
	3.685	0	0	0
	3.687	0	0	0
	3.689	0	0	0
	3.691	0	0	0
	3.693	0	0	0
	3.695	0	0	0
	3.697	0	0	0
	3.699	0	0	0
	3.701	0	0	0
	3.703	0	0	0
	3.705	0	0	0
	3.707	0	0	0
	3.709	0	0	0
	3.711	0	0	0
	3.713	0	0	0
	3.715	0	0	0
	3.717	0	0	0
	3.719	0	0	0
	3.721	0	0	0
	3.723	0	0	0
	3.725	0	0	0
	3.727	0	0	0
	3.729	0	0	0
	3.731	0	0	0
	3.733	0	0	0
	3.735	0	0	0
	3.737	0	0	0
	3.739	0	0	0
	3.741	0	0	0
	3.743	0	0	0
	3.745	0	0	0
	3.747	0	0	0
	3.749	0	0	0
	3.751	0	0	0
	3.753	0	0	0
	3.755	0	0	0
	3.757	0	0	0
	3.759	0	0	0
	3.761	0	0	0
	3.763	0	0	0
	3.765	0	0	0
	3.767	0	0	0
	3.769	0	0	0
	3.771	0	0	0
	3.773	0	0	0
	3.775	0	0	0
	3.777	0	0	0
	3.779	0	0	0
	3.781	0	0	0
	3.783	0	0	0
	3.785	0	0	0
	3.787	0	0	0
	3.789	0	0	0
	3.791	0	0	0
	3.793	0	0	0
	3.795	0	0	0
	3.797	0	0	0
	3.799	0	0	0
	3.801	0	0	0
	3.803	0	0	0
	3.805	0	0	0
	3.807	0	0	0
	3.809	0	0	0
	3.811	0	0	0
	3.813	0	0	0
	3.815	0	0	0
	3.817	0	0	0
	3.819	0	0	0
	3.821	0	0	0
	3.823	0	0	0
	3.825	0	0	0
	3.827	0	0	0
	3.829	0	0	0
	3.831	0	0	0
	3.833	0	0	0
	3.835	0	0	0
	3.837	0	0	0
	3.839	0	0	0
	3.841	0	0	0
	3.843	0	0	0
	3.845	0	0	0
	3.847	0	0	0
	3.849	0	0	0
	3.851	0	0	0
	3.853	0	0	0
	3.855	0	0	0
	3.857	0	0	0
	3.859	0	0	0
	3.861	0	0	0
	3.863	0	0	0
	3.865	0	0	0
	3.867	0	0	0
	3.869	0	0	0
	3.871	0	0	0
	3.873	0	0	0
	3.875	0	0	0
	3.877	0	0	0
	3.879	0	0	0
	3.881	0	0	0
	3.883	0	0	0
	3.885	0	0	0
	3.887	0	0	0
	3.889	0	0	0
	3.891	0	0	0
	3.893	0	0	0
	3.895	0	0	0
	3.897	0	0	0
	3.899	0	0	0
	3.901	0	0	0
	3.903	0	0	0
	3.905	0	0	0
	3.907	0	0	0
	3.909	0	0	0
	3.911	0	0	0
	3.913	0	0	0
	3.915	0	0	0
	3.917	0	0	0
	3.919	0	0	0
	3.921	0	0	0
	3.923	0	0	0
	3.925	0	0	0
	3.927	0	0	0
	3.929	0	0	0
	3.931	0	0	0
	3.933	0	0	0
	3.935	0	0	0
	3.937	0	0	0
	3.939	0	0	0
	3.941	0	0	0
	3.943	0	0	0
	3.945	0	0	0
	3.947	0	0	0
	3.949	0	0	0
	3.951	0	0	0
	3.953	0	0	0
	3.955	0	0	0
	3.957	0	0	0
	3.959	0	0	0
	3.961	0	0	0
	3.963	0	0	0
	3.965	0	0	0
	3.967	0	0	0
	3.969	0	0	0
	3.971	0	0	0
	3.973	0	0	0
	3.975	0	0	0
	3.977	0	0	0
	3.979	0	0	0
	3.981	0	0	0
	3.983	0	0	0
	3.985	0	0	0
	3.987	0	0	0
	3.989	0	0	0
	3.991	0	0	0
	3.993	0	0	0
	3.995	0	0	0
	3.997	0	0	0
[truncated: 2 more rows]

## Sheet: Fig 4f
TpPa-SO3H	O-O distance for H-bonds / Å	Probability density / a.u. (Owater-H-OSulfonate)	Probability density / a.u. (Owater-H-OWater)	Probability density / a.u. (O-H-O)
	0.001	0	0	0
	0.003	0	0	0
	0.005	0	0	0
	0.007	0	0	0
	0.009	0	0	0
	0.011	0	0	0
	0.013	0	0	0
	0.015	0	0	0
	0.017	0	0	0
	0.019	0	0	0
	0.021	0	0	0
	0.023	0	0	0
	0.025	0	0	0
	0.027	0	0	0
	0.029	0	0	0
	0.031	0	0	0
	0.033	0	0	0
	0.035	0	0	0
	0.037	0	0	0
	0.039	0	0	0
	0.041	0	0	0
	0.043	0	0	0
	0.045	0	0	0
	0.047	0	0	0
	0.049	0	0	0
	0.051	0	0	0
	0.053	0	0	0
	0.055	0	0	0
	0.057	0	0	0
	0.059	0	0	0
	0.061	0	0	0
	0.063	0	0	0
	0.065	0	0	0
	0.067	0	0	0
	0.069	0	0	0
	0.071	0	0	0
	0.073	0	0	0
	0.075	0	0	0
	0.077	0	0	0
	0.079	0	0	0
	0.081	0	0	0
	0.083	0	0	0
	0.085	0	0	0
	0.087	0	0	0
	0.089	0	0	0
	0.091	0	0	0
	0.093	0	0	0
	0.095	0	0	0
	0.097	0	0	0
	0.099	0	0	0
	0.101	0	0	0
	0.103	0	0	0
	0.105	0	0	0
	0.107	0	0	0
	0.109	0	0	0
	0.111	0	0	0
	0.113	0	0	0
	0.115	0	0	0
	0.117	0	0	0
	0.119	0	0	0
	0.121	0	0	0
	0.123	0	0	0
	0.125	0	0	0
	0.127	0	0	0
	0.129	0	0	0
	0.131	0	0	0
	0.133	0	0	0
	0.135	0	0	0
	0.137	0	0	0
	0.139	0	0	0
	0.141	0	0	0
	0.143	0	0	0
	0.145	0	0	0
	0.147	0	0	0
	0.149	0	0	0
	0.151	0	0	0
	0.153	0	0	0
	0.155	0	0	0
	0.157	0	0	0
	0.159	0	0	0
	0.161	0	0	0
	0.163	0	0	0
	0.165	0	0	0
	0.167	0	0	0
	0.169	0	0	0
	0.171	0	0	0
	0.173	0	0	0
	0.175	0	0	0
	0.177	0	0	0
	0.179	0	0	0
	0.181	0	0	0
	0.183	0	0	0
	0.185	0	0	0
	0.187	0	0	0
	0.189	0	0	0
	0.191	0	0	0
	0.193	0	0	0
	0.195	0	0	0
	0.197	0	0	0
	0.199	0	0	0
	0.201	0	0	0
	0.203	0	0	0
	0.205	0	0	0
	0.207	0	0	0
	0.209	0	0	0
	0.211	0	0	0
	0.213	0	0	0
	0.215	0	0	0
	0.217	0	0	0
	0.219	0	0	0
	0.221	0	0	0
	0.223	0	0	0
	0.225	0	0	0
	0.227	0	0	0
	0.229	0	0	0
	0.231	0	0	0
	0.233	0	0	0
	0.235	0	0	0
	0.237	0	0	0
	0.239	0	0	0
	0.241	0	0	0
	0.243	0	0	0
	0.245	0	0	0
	0.247	0	0	0
	0.249	0	0	0
	0.251	0	0	0
	0.253	0	0	0
	0.255	0	0	0
	0.257	0	0	0
	0.259	0	0	0
	0.261	0	0	0
	0.263	0	0	0
	0.265	0	0	0
	0.267	0	0	0
	0.269	0	0	0
	0.271	0	0	0
	0.273	0	0	0
	0.275	0	0	0
	0.277	0	0	0
	0.279	0	0	0
	0.281	0	0	0
	0.283	0	0	0
	0.285	0	0	0
	0.287	0	0	0
	0.289	0	0	0
	0.291	0	0	0
	0.293	0	0	0
	0.295	0	0	0
	0.297	0	0	0
	0.299	0	0	0
	0.301	0	0	0
	0.303	0	0	0
	0.305	0	0	0
	0.307	0	0	0
	0.309	0	0	0
	0.311	0	0	0
	0.313	0	0	0
	0.315	0	0	0
	0.317	0	0	0
	0.319	0	0	0
	0.321	0	0	0
	0.323	0	0	0
	0.325	0	0	0
	0.327	0	0	0
	0.329	0	0	0
	0.331	0	0	0
	0.333	0	0	0
	0.335	0	0	0
	0.337	0	0	0
	0.339	0	0	0
	0.341	0	0	0
	0.343	0	0	0
	0.345	0	0	0
	0.347	0	0	0
	0.349	0	0	0
	0.351	0	0	0
	0.353	0	0	0
	0.355	0	0	0
	0.357	0	0	0
	0.359	0	0	0
	0.361	0	0	0
	0.363	0	0	0
	0.365	0	0	0
	0.367	0	0	0
	0.369	0	0	0
	0.371	0	0	0
	0.373	0	0	0
	0.375	0	0	0
	0.377	0	0	0
	0.379	0	0	0
	0.381	0	0	0
	0.383	0	0	0
	0.385	0	0	0
	0.387	0	0	0
	0.389	0	0	0
	0.391	0	0	0
	0.393	0	0	0
	0.395	0	0	0
	0.397	0	0	0
	0.399	0	0	0
	0.401	0	0	0
	0.403	0	0	0
	0.405	0	0	0
	0.407	0	0	0
	0.409	0	0	0
	0.411	0	0	0
	0.413	0	0	0
	0.415	0	0	0
	0.417	0	0	0
	0.419	0	0	0
	0.421	0	0	0
	0.423	0	0	0
	0.425	0	0	0
	0.427	0	0	0
	0.429	0	0	0
	0.431	0	0	0
	0.433	0	0	0
	0.435	0	0	0
	0.437	0	0	0
	0.439	0	0	0
	0.441	0	0	0
	0.443	0	0	0
	0.445	0	0	0
	0.447	0	0	0
	0.449	0	0	0
	0.451	0	0	0
	0.453	0	0	0
	0.455	0	0	0
	0.457	0	0	0
	0.459	0	0	0
	0.461	0	0	0
	0.463	0	0	0
	0.465	0	0	0
	0.467	0	0	0
	0.469	0	0	0
	0.471	0	0	0
	0.473	0	0	0
	0.475	0	0	0
	0.477	0	0	0
	0.479	0	0	0
	0.481	0	0	0
	0.483	0	0	0
	0.485	0	0	0
	0.487	0	0	0
	0.489	0	0	0
	0.491	0	0	0
	0.493	0	0	0
	0.495	0	0	0
	0.497	0	0	0
	0.499	0	0	0
	0.501	0	0	0
	0.503	0	0	0
	0.505	0	0	0
	0.507	0	0	0
	0.509	0	0	0
	0.511	0	0	0
	0.513	0	0	0
	0.515	0	0	0
	0.517	0	0	0
	0.519	0	0	0
	0.521	0	0	0
	0.523	0	0	0
	0.525	0	0	0
	0.527	0	0	0
	0.529	0	0	0
	0.531	0	0	0
	0.533	0	0	0
	0.535	0	0	0
	0.537	0	0	0
	0.539	0	0	0
	0.541	0	0	0
	0.543	0	0	0
	0.545	0	0	0
	0.547	0	0	0
	0.549	0	0	0
	0.551	0	0	0
	0.553	0	0	0
	0.555	0	0	0
	0.557	0	0	0
	0.559	0	0	0
	0.561	0	0	0
	0.563	0	0	0
	0.565	0	0	0
	0.567	0	0	0
	0.569	0	0	0
	0.571	0	0	0
	0.573	0	0	0
	0.575	0	0	0
	0.577	0	0	0
	0.579	0	0	0
	0.581	0	0	0
	0.583	0	0	0
	0.585	0	0	0
	0.587	0	0	0
	0.589	0	0	0
	0.591	0	0	0
	0.593	0	0	0
	0.595	0	0	0
	0.597	0	0	0
	0.599	0	0	0
	0.601	0	0	0
	0.603	0	0	0
	0.605	0	0	0
	0.607	0	0	0
	0.609	0	0	0
	0.611	0	0	0
	0.613	0	0	0
	0.615	0	0	0
	0.617	0	0	0
	0.619	0	0	0
	0.621	0	0	0
	0.623	0	0	0
	0.625	0	0	0
	0.627	0	0	0
	0.629	0	0	0
	0.631	0	0	0
	0.633	0	0	0
	0.635	0	0	0
	0.637	0	0	0
	0.639	0	0	0
	0.641	0	0	0
	0.643	0	0	0
	0.645	0	0	0
	0.647	0	0	0
	0.649	0	0	0
	0.651	0	0	0
	0.653	0	0	0
	0.655	0	0	0
	0.657	0	0	0
	0.659	0	0	0
	0.661	0	0	0
	0.663	0	0	0
	0.665	0	0	0
	0.667	0	0	0
	0.669	0	0	0
	0.671	0	0	0
	0.673	0	0	0
	0.675	0	0	0
	0.677	0	0	0
	0.679	0	0	0
	0.681	0	0	0
	0.683	0	0	0
	0.685	0	0	0
	0.687	0	0	0
	0.689	0	0	0
	0.691	0	0	0
	0.693	0	0	0
	0.695	0	0	0
	0.697	0	0	0
	0.699	0	0	0
	0.701	0	0	0
	0.703	0	0	0
	0.705	0	0	0
	0.707	0	0	0
	0.709	0	0	0
	0.711	0	0	0
	0.713	0	0	0
	0.715	0	0	0
	0.717	0	0	0
	0.719	0	0	0
	0.721	0	0	0
	0.723	0	0	0
	0.725	0	0	0
	0.727	0	0	0
	0.729	0	0	0
	0.731	0	0	0
	0.733	0	0	0
	0.735	0	0	0
	0.737	0	0	0
	0.739	0	0	0
	0.741	0	0	0
	0.743	0	0	0
	0.745	0	0	0
	0.747	0	0	0
	0.749	0	0	0
	0.751	0	0	0
	0.753	0	0	0
	0.755	0	0	0
	0.757	0	0	0
	0.759	0	0	0
	0.761	0	0	0
	0.763	0	0	0
	0.765	0	0	0
	0.767	0	0	0
	0.769	0	0	0
	0.771	0	0	0
	0.773	0	0	0
	0.775	0	0	0
	0.777	0	0	0
	0.779	0	0	0
	0.781	0	0	0
	0.783	0	0	0
	0.785	0	0	0
	0.787	0	0	0
	0.789	0	0	0
	0.791	0	0	0
	0.793	0	0	0
	0.795	0	0	0
	0.797	0	0	0
	0.799	0	0	0
	0.801	0	0	0
	0.803	0	0	0
	0.805	0	0	0
	0.807	0	0	0
	0.809	0	0	0
	0.811	0	0	0
	0.813	0	0	0
	0.815	0	0	0
	0.817	0	0	0
	0.819	0	0	0
	0.821	0	0	0
	0.823	0	0	0
	0.825	0	0	0
	0.827	0	0	0
	0.829	0	0	0
	0.831	0	0	0
	0.833	0	0	0
	0.835	0	0	0
	0.837	0	0	0
	0.839	0	0	0
	0.841	0	0	0
	0.843	0	0	0
	0.845	0	0	0
	0.847	0	0	0
	0.849	0	0	0
	0.851	0	0	0
	0.853	0	0	0
	0.855	0	0	0
	0.857	0	0	0
	0.859	0	0	0
	0.861	0	0	0
	0.863	0	0	0
	0.865	0	0	0
	0.867	0	0	0
	0.869	0	0	0
	0.871	0	0	0
	0.873	0	0	0
	0.875	0	0	0
	0.877	0	0	0
	0.879	0	0	0
	0.881	0	0	0
	0.883	0	0	0
	0.885	0	0	0
	0.887	0	0	0
	0.889	0	0	0
	0.891	0	0	0
	0.893	0	0	0
	0.895	0	0	0
	0.897	0	0	0
	0.899	0	0	0
	0.901	0	0	0
	0.903	0	0	0
	0.905	0	0	0
	0.907	0	0	0
	0.909	0	0	0
	0.911	0	0	0
	0.913	0	0	0
	0.915	0	0	0
	0.917	0	0	0
	0.919	0	0	0
	0.921	0	0	0
	0.923	0	0	0
	0.925	0	0	0
	0.927	0	0	0
	0.929	0	0	0
	0.931	0	0	0
	0.933	0	0	0
	0.935	0	0	0
	0.937	0	0	0
	0.939	0	0	0
	0.941	0	0	0
	0.943	0	0	0
	0.945	0	0	0
	0.947	0	0	0
	0.949	0	0	0
	0.951	0	0	0
	0.953	0	0	0
	0.955	0	0	0
	0.957	0	0	0
	0.959	0	0	0
	0.961	0	0	0
	0.963	0	0	0
	0.965	0	0	0
	0.967	0	0	0
	0.969	0	0	0
	0.971	0	0	0
	0.973	0	0	0
	0.975	0	0	0
	0.977	0	0	0
	0.979	0	0	0
	0.981	0	0	0
	0.983	0	0	0
	0.985	0	0	0
	0.987	0	0	0
	0.989	0	0	0
	0.991	0	0	0
	0.993	0	0	0
	0.995	0	0	0
	0.997	0	0	0
	0.999	0	0	0
	1.001	0	0	0
	1.003	0	0	0
	1.005	0	0	0
	1.007	0	0	0
	1.009	0	0	0
	1.011	0	0	0
	1.013	0	0	0
	1.015	0	0	0
	1.017	0	0	0
	1.019	0	0	0
	1.021	0	0	0
	1.023	0	0	0
	1.025	0	0	0
	1.027	0	0	0
	1.029	0	0	0
	1.031	0	0	0
	1.033	0	0	0
	1.035	0	0	0
	1.037	0	0	0
	1.039	0	0	0
	1.041	0	0	0
	1.043	0	0	0
	1.045	0	0	0
	1.047	0	0	0
	1.049	0	0	0
	1.051	0	0	0
	1.053	0	0	0
	1.055	0	0	0
	1.057	0	0	0
	1.059	0	0	0
	1.061	0	0	0
	1.063	0	0	0
	1.065	0	0	0
	1.067	0	0	0
	1.069	0	0	0
	1.071	0	0	0
	1.073	0	0	0
	1.075	0	0	0
	1.077	0	0	0
	1.079	0	0	0
	1.081	0	0	0
	1.083	0	0	0
	1.085	0	0	0
	1.087	0	0	0
	1.089	0	0	0
	1.091	0	0	0
	1.093	0	0	0
	1.095	0	0	0
	1.097	0	0	0
	1.099	0	0	0
	1.101	0	0	0
	1.103	0	0	0
	1.105	0	0	0
	1.107	0	0	0
	1.109	0	0	0
	1.111	0	0	0
	1.113	0	0	0
	1.115	0	0	0
	1.117	0	0	0
	1.119	0	0	0
	1.121	0	0	0
	1.123	0	0	0
	1.125	0	0	0
	1.127	0	0	0
	1.129	0	0	0
	1.131	0	0	0
	1.133	0	0	0
	1.135	0	0	0
	1.137	0	0	0
	1.139	0	0	0
	1.141	0	0	0
	1.143	0	0	0
	1.145	0	0	0
	1.147	0	0	0
	1.149	0	0	0
	1.151	0	0	0
	1.153	0	0	0
	1.155	0	0	0
	1.157	0	0	0
	1.159	0	0	0
	1.161	0	0	0
	1.163	0	0	0
	1.165	0	0	0
	1.167	0	0	0
	1.169	0	0	0
	1.171	0	0	0
	1.173	0	0	0
	1.175	0	0	0
	1.177	0	0	0
	1.179	0	0	0
	1.181	0	0	0
	1.183	0	0	0
	1.185	0	0	0
	1.187	0	0	0
	1.189	0	0	0
	1.191	0	0	0
	1.193	0	0	0
	1.195	0	0	0
	1.197	0	0	0
	1.199	0	0	0
	1.201	0	0	0
	1.203	0	0	0
	1.205	0	0	0
	1.207	0	0	0
	1.209	0	0	0
	1.211	0	0	0
	1.213	0	0	0
	1.215	0	0	0
	1.217	0	0	0
	1.219	0	0	0
	1.221	0	0	0
	1.223	0	0	0
	1.225	0	0	0
	1.227	0	0	0
	1.229	0	0	0
	1.231	0	0	0
	1.233	0	0	0
	1.235	0	0	0
	1.237	0	0	0
	1.239	0	0	0
	1.241	0	0	0
	1.243	0	0	0
	1.245	0	0	0
	1.247	0	0	0
	1.249	0	0	0
	1.251	0	0	0
	1.253	0	0	0
	1.255	0	0	0
	1.257	0	0	0
	1.259	0	0	0
	1.261	0	0	0
	1.263	0	0	0
	1.265	0	0	0
	1.267	0	0	0
	1.269	0	0	0
	1.271	0	0	0
	1.273	0	0	0
	1.275	0	0	0
	1.277	0	0	0
	1.279	0	0	0
	1.281	0	0	0
	1.283	0	0	0
	1.285	0	0	0
	1.287	0	0	0
	1.289	0	0	0
	1.291	0	0	0
	1.293	0	0	0
	1.295	0	0	0
	1.297	0	0	0
	1.299	0	0	0
	1.301	0	0	0
	1.303	0	0	0
	1.305	0	0	0
	1.307	0	0	0
	1.309	0	0	0
	1.311	0	0	0
	1.313	0	0	0
	1.315	0	0	0
	1.317	0	0	0
	1.319	0	0	0
	1.321	0	0	0
	1.323	0	0	0
	1.325	0	0	0
	1.327	0	0	0
	1.329	0	0	0
	1.331	0	0	0
	1.333	0	0	0
	1.335	0	0	0
	1.337	0	0	0
	1.339	0	0	0
	1.341	0	0	0
	1.343	0	0	0
	1.345	0	0	0
	1.347	0	0	0
	1.349	0	0	0
	1.351	0	0	0
	1.353	0	0	0
	1.355	0	0	0
	1.357	0	0	0
	1.359	0	0	0
	1.361	0	0	0
	1.363	0	0	0
	1.365	0	0	0
	1.367	0	0	0
	1.369	0	0	0
	1.371	0	0	0
	1.373	0	0	0
	1.375	0	0	0
	1.377	0	0	0
	1.379	0	0	0
	1.381	0	0	0
	1.383	0	0	0
	1.385	0	0	0
	1.387	0	0	0
	1.389	0	0	0
	1.391	0	0	0
	1.393	0	0	0
	1.395	0	0	0
	1.397	0	0	0
	1.399	0	0	0
	1.401	0	0	0
	1.403	0	0	0
	1.405	0	0	0
	1.407	0	0	0
	1.409	0	0	0
	1.411	0	0	0
	1.413	0	0	0
	1.415	0	0	0
	1.417	0	0	0
	1.419	0	0	0
	1.421	0	0	0
	1.423	0	0	0
	1.425	0	0	0
	1.427	0	0	0
	1.429	0	0	0
	1.431	0	0	0
	1.433	0	0	0
	1.435	0	0	0
	1.437	0	0	0
	1.439	0	0	0
	1.441	0	0	0
	1.443	0	0	0
	1.445	0	0	0
	1.447	0	0	0
	1.449	0	0	0
	1.451	0	0	0
	1.453	0	0	0
	1.455	0	0	0
	1.457	0	0	0
	1.459	0	0	0
	1.461	0	0	0
	1.463	0	0	0
	1.465	0	0	0
	1.467	0	0	0
	1.469	0	0	0
	1.471	0	0	0
	1.473	0	0	0
	1.475	0	0	0
	1.477	0	0	0
	1.479	0	0	0
	1.481	0	0	0
	1.483	0	0	0
	1.485	0	0	0
	1.487	0	0	0
	1.489	0	0	0
	1.491	0	0	0
	1.493	0	0	0
	1.495	0	0	0
	1.497	0	0	0
	1.499	0	0	0
	1.501	0	0	0
	1.503	0	0	0
	1.505	0	0	0
	1.507	0	0	0
	1.509	0	0	0
	1.511	0	0	0
	1.513	0	0	0
	1.515	0	0	0
	1.517	0	0	0
	1.519	0	0	0
	1.521	0	0	0
	1.523	0	0	0
	1.525	0	0	0
	1.527	0	0	0
	1.529	0	0	0
	1.531	0	0	0
	1.533	0	0	0
	1.535	0	0	0
	1.537	0	0	0
	1.539	0	0	0
	1.541	0	0	0
	1.543	0	0	0
	1.545	0	0	0
	1.547	0	0	0
	1.549	0	0	0
	1.551	0	0	0
	1.553	0	0	0
	1.555	0	0	0
	1.557	0	0	0
	1.559	0	0	0
	1.561	0	0	0
	1.563	0	0	0
	1.565	0	0	0
	1.567	0	0	0
	1.569	0	0	0
	1.571	0	0	0
	1.573	0	0	0
	1.575	0	0	0
	1.577	0	0	0
	1.579	0	0	0
	1.581	0	0	0
	1.583	0	0	0
	1.585	0	0	0
	1.587	0	0	0
	1.589	0	0	0
	1.591	0	0	0
	1.593	0	0	0
	1.595	0	0	0
	1.597	0	0	0
	1.599	0	0	0
	1.601	0	0	0
	1.603	0	0	0
	1.605	0	0	0
	1.607	0	0	0
	1.609	0	0	0
	1.611	0	0	0
	1.613	0	0	0
	1.615	0	0	0
	1.617	0	0	0
	1.619	0	0	0
	1.621	0	0	0
	1.623	0	0	0
	1.625	0	0	0
	1.627	0	0	0
	1.629	0	0	0
	1.631	0	0	0
	1.633	0	0	0
	1.635	0	0	0
	1.637	0	0	0
	1.639	0	0	0
	1.641	0	0	0
	1.643	0	0	0
	1.645	0	0	0
	1.647	0	0	0
	1.649	0	0	0
	1.651	0	0	0
	1.653	0	0	0
	1.655	0	0	0
	1.657	0	0	0
	1.659	0	0	0
	1.661	0	0	0
	1.663	0	0	0
	1.665	0	0	0
	1.667	0	0	0
	1.669	0	0	0
	1.671	0	0	0
	1.673	0	0	0
	1.675	0	0	0
	1.677	0	0	0
	1.679	0	0	0
	1.681	0	0	0
	1.683	0	0	0
	1.685	0	0	0
	1.687	0	0	0
	1.689	0	0	0
	1.691	0	0	0
	1.693	0	0	0
	1.695	0	0	0
	1.697	0	0	0
	1.699	0	0	0
	1.701	0	0	0
	1.703	0	0	0
	1.705	0	0	0
	1.707	0	0	0
	1.709	0	0	0
	1.711	0	0	0
	1.713	0	0	0
	1.715	0	0	0
	1.717	0	0	0
	1.719	0	0	0
	1.721	0	0	0
	1.723	0	0	0
	1.725	0	0	0
	1.727	0	0	0
	1.729	0	0	0
	1.731	0	0	0
	1.733	0	0	0
	1.735	0	0	0
	1.737	0	0	0
	1.739	0	0	0
	1.741	0	0	0
	1.743	0	0	0
	1.745	0	0	0
	1.747	0	0	0
	1.749	0	0	0
	1.751	0	0	0
	1.753	0	0	0
	1.755	0	0	0
	1.757	0	0	0
	1.759	0	0	0
	1.761	0	0	0
	1.763	0	0	0
	1.765	0	0	0
	1.767	0	0	0
	1.769	0	0	0
	1.771	0	0	0
	1.773	0	0	0
	1.775	0	0	0
	1.777	0	0	0
	1.779	0	0	0
	1.781	0	0	0
	1.783	0	0	0
	1.785	0	0	0
	1.787	0	0	0
	1.789	0	0	0
	1.791	0	0	0
	1.793	0	0	0
	1.795	0	0	0
	1.797	0	0	0
	1.799	0	0	0
	1.801	0	0	0
	1.803	0	0	0
	1.805	0	0	0
	1.807	0	0	0
	1.809	0	0	0
	1.811	0	0	0
	1.813	0	0	0
	1.815	0	0	0
	1.817	0	0	0
	1.819	0	0	0
	1.821	0	0	0
	1.823	0	0	0
	1.825	0	0	0
	1.827	0	0	0
	1.829	0	0	0
	1.831	0	0	0
	1.833	0	0	0
	1.835	0	0	0
	1.837	0	0	0
	1.839	0	0	0
	1.841	0	0	0
	1.843	0	0	0
	1.845	0	0	0
	1.847	0	0	0
	1.849	0	0	0
	1.851	0	0	0
	1.853	0	0	0
	1.855	0	0	0
	1.857	0	0	0
	1.859	0	0	0
	1.861	0	0	0
	1.863	0	0	0
	1.865	0	0	0
	1.867	0	0	0
	1.869	0	0	0
	1.871	0	0	0
	1.873	0	0	0
	1.875	0	0	0
	1.877	0	0	0
	1.879	0	0	0
	1.881	0	0	0
	1.883	0	0	0
	1.885	0	0	0
	1.887	0	0	0
	1.889	0	0	0
	1.891	0	0	0
	1.893	0	0	0
	1.895	0	0	0
	1.897	0	0	0
	1.899	0	0	0
	1.901	0	0	0
	1.903	0	0	0
	1.905	0	0	0
	1.907	0	0	0
	1.909	0	0	0
	1.911	0	0	0
	1.913	0	0	0
	1.915	0	0	0
	1.917	0	0	0
	1.919	0	0	0
	1.921	0	0	0
	1.923	0	0	0
	1.925	0	0	0
	1.927	0	0	0
	1.929	0	0	0
	1.931	0	0	0
	1.933	0	0	0
	1.935	0	0	0
	1.937	0	0	0
	1.939	0	0	0
	1.941	0	0	0
	1.943	0	0	0
	1.945	0	0	0
	1.947	0	0	0
	1.949	0	0	0
	1.951	0	0	0
	1.953	0	0	0
	1.955	0	0	0
	1.957	0	0	0
	1.959	0	0	0
	1.961	0	0	0
	1.963	0	0	0
	1.965	0	0	0
	1.967	0	0	0
	1.969	0	0	0
	1.971	0	0	0
	1.973	0	0	0
	1.975	0	0	0
	1.977	0	0	0
	1.979	0	0	0
	1.981	0	0	0
	1.983	0	0	0
	1.985	0	0	0
	1.987	0	0	0
	1.989	0	0	0
	1.991	0	0	0
	1.993	0	0	0
	1.995	0	0	0
	1.997	0	0	0
	1.999	0	0	0
	2.001	0	0	0
	2.003	0	0	0
	2.005	0	0	0
	2.007	0	0	0
	2.009	0	0	0
	2.011	0	0	0
	2.013	0	0	0
	2.015	0	0	0
	2.017	0	0	0
	2.019	0	0	0
	2.021	0	0	0
	2.023	0	0	0
	2.025	0	0	0
	2.027	0	0	0
	2.029	0	0	0
	2.031	0	0	0
	2.033	0	0	0
	2.035	0	0	0
	2.037	0	0	0
	2.039	0	0	0
	2.041	0	0	0
	2.043	0	0	0
	2.045	0	0	0
	2.047	0	0	0
	2.049	0	0	0
	2.051	0	0	0
	2.053	0	0	0
	2.055	0	0	0
	2.057	0	0	0
	2.059	0	0	0
	2.061	0	0	0
	2.063	0	0	0
	2.065	0	0	0
	2.067	0	0	0
	2.069	0	0	0
	2.071	0	0	0
	2.073	0	0	0
	2.075	0	0	0
	2.077	0	0	0
	2.079	0	0	0
	2.081	0	0	0
	2.083	0	0	0
	2.085	0	0	0
	2.087	0	0	0
	2.089	0	0	0
	2.091	0	0	0
	2.093	0	0	0
	2.095	0	0	0
	2.097	0	0	0
	2.099	0	0	0
	2.101	0	0	0
	2.103	0	0	0
	2.105	0	0	0
	2.107	0	0	0
	2.109	0	0	0
	2.111	0	0	0
	2.113	0	0	0
	2.115	0	0	0
	2.117	0	0	0
	2.119	0	0	0
	2.121	0	0	0
	2.123	0	0	0
	2.125	0	0	0
	2.127	0	0	0
	2.129	0	0	0
	2.131	0	0	0
	2.133	0	0	0
	2.135	0	0	0
	2.137	0	0	0
	2.139	0	0	0
	2.141	0	0	0
	2.143	0	0	0
	2.145	0	0	0
	2.147	0	0	0
	2.149	0	0	0
	2.151	0	0	0
	2.153	0	0	0
	2.155	0	0	0
	2.157	0	0	0
	2.159	0	0	0
	2.161	0	0	0
	2.163	0	0	0
	2.165	0	0	0
	2.167	0	0	0
	2.169	0	0	0
	2.171	0	0	0
	2.173	0	0	0
	2.175	0	0	0
	2.177	0	0	0
	2.179	0	0	0
	2.181	0	0	0
	2.183	0	0	0
	2.185	0	0	0
	2.187	0	0	0
	2.189	0	0	0
	2.191	0	0	0
	2.193	0	0	0
	2.195	0	0	0
	2.197	0	0	0
	2.199	0	0	0
	2.201	0	0	0
	2.203	0	0	0
	2.205	0	0	0
	2.207	0	0	0
	2.209	0	0	0
	2.211	0	0	0
	2.213	0	0	0
	2.215	0	0	0
	2.217	0	0	0
	2.219	0	0	0
	2.221	0	0	0
	2.223	0	0	0
	2.225	0	0	0
	2.227	0	0	0
	2.229	0	0	0
	2.231	0	0	0
	2.233	0	0	0
	2.235	0	0	0
	2.237	0	0	0
	2.239	0	0	0
	2.241	0	0	0
	2.243	0	0	0
	2.245	0	0	0
	2.247	0	0	0
	2.249	0	0	0
	2.251	0	0	0
	2.253	0	0	0
	2.255	0	0	0
	2.257	0	0	0
	2.259	0	0	0
	2.261	0	0	0
	2.263	0	0	0
	2.265	0	0	0
	2.267	0	0	0
	2.269	0	0	0
	2.271	0	0	0
	2.273	0	0	0
	2.275	0	0	0
	2.277	0	0	0
	2.279	0	0	0
	2.281	0.00116	0	0.00116
	2.283	0.00463	0	0.00463
	2.285	0.00579	0	0.00579
	2.287	0.01389	0	0.01389
	2.289	0.01273	0	0.01273
	2.291	0.00463	0	0.00463
	2.293	0.00926	0	0.00926
	2.295	0.01505	0	0.01505
	2.297	0.00579	0	0.00579
	2.299	0.01389	0	0.01389
	2.301	0.00694	0	0.00694
	2.303	0.01042	0	0.01042
	2.305	0.01157	0	0.01157
	2.307	0.01852	0	0.01852
	2.309	0.01852	0	0.01852
	2.311	0.02199	0	0.02199
	2.313	0.01505	0	0.01505
	2.315	0.0243	0	0.0243
	2.317	0.02546	0	0.02546
	2.319	0.02662	0	0.02662
	2.321	0.03472	0	0.03472
	2.323	0.03356	0	0.03356
	2.325	0.04051	0.00463	0.04514
	2.327	0.04514	0	0.04514
	2.329	0.05208	0.00579	0.05787
	2.331	0.05324	0.00116	0.0544
	2.333	0.06481	0.00116	0.06597
	2.335	0.07176	0.00231	0.07407
	2.337	0.08101	0.00231	0.08333
	2.339	0.08449	0.00347	0.08796
	2.341	0.10416	0.00926	0.11342
	2.343	0.10995	0.00926	0.11921
	2.345	0.10532	0.00116	0.10648
	2.347	0.11226	0.00347	0.11574
	2.349	0.1493	0.00926	0.15856
	2.351	0.12847	0.00926	0.13773
	2.353	0.14814	0.00463	0.15277
	2.355	0.15046	0.00579	0.15624
	2.357	0.1736	0.00231	0.17592
	2.359	0.16666	0.01157	0.17823
	2.361	0.22453	0.00694	0.23147
	2.363	0.21064	0.00926	0.2199
	2.365	0.23726	0.01157	0.24883
	2.367	0.24073	0.01157	0.2523
	2.369	0.26966	0.01157	0.28124
	2.371	0.31827	0.01042	0.32869
	2.373	0.31943	0.00579	0.32522
	2.375	0.35878	0.0081	0.36688
	2.377	0.36572	0.00926	0.37498
	2.379	0.36341	0.01157	0.37498
	2.381	0.3611	0.01157	0.37267
	2.383	0.44327	0.0081	0.45137
	2.385	0.44095	0.01968	0.46063
	2.387	0.44674	0.01736	0.4641
	2.389	0.4479	0.01852	0.46641
	2.391	0.45137	0.02199	0.47336
	2.393	0.4722	0.02199	0.49419
	2.395	0.49882	0.01852	0.51734
	2.397	0.53007	0.01736	0.54743
	2.399	0.559	0.0243	0.58331
	2.401	0.57636	0.01852	0.59488
	2.403	0.56942	0.02199	0.59141
	2.405	0.65159	0.03009	0.68168
	2.407	0.67821	0.02083	0.69904
	2.409	0.70946	0.01273	0.72219
	2.411	0.70946	0.03009	0.73955
	2.413	0.73145	0.03704	0.76848
	2.415	0.7546	0.03009	0.78469
	2.417	0.79626	0.04861	0.84487
	2.419	0.79858	0.03704	0.83561
	2.421	0.83908	0.04861	0.88769
	2.423	0.88654	0.04745	0.93399
	2.425	0.87843	0.04514	0.92357
	2.427	0.89811	0.06481	0.96292
	2.429	0.90158	0.06018	0.96176
	2.431	0.86917	0.06365	0.93283
	2.433	0.93283	0.05903	0.99185
	2.435	1.01037	0.05555	1.06593
	2.437	0.97912	0.0544	1.03352
	2.439	0.94787	0.08101	1.02889
	2.441	0.99648	0.06944	1.06593
	2.443	0.98838	0.08217	1.07055
	2.445	0.98838	0.06481	1.05319
	2.447	1.0856	0.08101	1.16662
	2.449	1.04972	0.08333	1.13305
	2.451	1.01963	0.09259	1.11222
	2.453	1.09486	0.09143	1.18629
	2.455	1.10412	0.08217	1.18629
	2.457	1.09486	0.10648	1.20134
	2.459	1.20944	0.10648	1.31591
	2.461	1.14231	0.08912	1.23143
	2.463	1.12495	0.09722	1.22217
	2.465	1.13421	0.10416	1.23837
	2.467	1.2268	0.11342	1.34022
	2.469	1.16893	0.10069	1.26962
	2.471	1.17703	0.13541	1.31244
	2.473	1.20365	0.1412	1.34485
	2.475	1.20249	0.13541	1.3379
	2.477	1.20828	0.11574	1.32402
	2.479	1.20249	0.12731	1.3298
	2.481	1.19439	0.15509	1.34948
	2.483	1.20134	0.15161	1.35295
	2.485	1.20249	0.15277	1.35526
	2.487	1.18398	0.17823	1.36221
	2.489	1.23374	0.1817	1.41545
	2.491	1.24416	0.17245	1.4166
	2.493	1.29971	0.19096	1.49068
	2.495	1.32517	0.19675	1.52192
	2.497	1.30666	0.18518	1.49183
	2.499	1.33675	0.18865	1.5254
	2.501	1.23721	0.19559	1.43281
	2.503	1.29045	0.23842	1.52887
	2.505	1.24879	0.2442	1.49299
	2.507	1.2268	0.25693	1.48373
	2.509	1.21754	0.24883	1.46637
	2.511	1.32517	0.25925	1.58442
	2.513	1.23721	0.25578	1.49299
	2.515	1.28467	0.25809	1.54276
	2.517	1.23953	0.28587	1.5254
	2.519	1.23953	0.24652	1.48605
	2.521	1.18282	0.29744	1.48026
	2.523	1.24763	0.30786	1.55549
	2.525	1.26152	0.32175	1.58326
	2.527	1.32517	0.3067	1.63187
	2.529	1.28351	0.30901	1.59252
	2.531	1.22911	0.34026	1.56938
	2.533	1.30434	0.32985	1.63419
	2.535	1.26036	0.39813	1.65849
	2.537	1.27656	0.40739	1.68395
	2.539	1.31939	0.34721	1.66659
	2.541	1.38304	0.35994	1.74298
	2.543	1.23953	0.35068	1.59021
	2.545	1.243	0.36688	1.60988
	2.547	1.3055	0.3854	1.6909
	2.549	1.32633	0.40045	1.72678
	2.551	1.2893	0.38887	1.67817
	2.553	1.36105	0.3611	1.72215
	2.555	1.3055	0.456	1.7615
	2.557	1.31476	0.4016	1.71636
	2.559	1.35526	0.44558	1.80085
	2.561	1.28467	0.46757	1.75224
	2.563	1.22796	0.45484	1.6828
	2.565	1.30318	0.42475	1.72793
	2.567	1.24647	0.5266	1.77307
	2.569	1.25805	0.48146	1.73951
	2.571	1.3761	0.46989	1.84598
	2.573	1.27541	0.48262	1.75802
	2.575	1.32865	0.48146	1.81011
	2.577	1.43744	0.53586	1.97329
	2.579	1.33675	0.4722	1.80895
	2.581	1.36568	0.5185	1.88418
	2.583	1.32633	0.5266	1.85293
	2.585	1.3217	0.53007	1.85177
	2.587	1.29508	0.53586	1.83094
	2.589	1.30666	0.53933	1.84598
	2.591	1.38767	0.60877	1.99644
	2.593	1.32865	0.54511	1.87376
	2.595	1.23258	0.59372	1.82631
	2.597	1.40272	0.62266	2.02537
	2.599	1.35642	0.68747	2.04389
	2.601	1.33327	0.68053	2.0138
	2.603	1.36105	0.62729	1.98834
	2.605	1.39461	0.71756	2.11218
	2.607	1.29855	0.59604	1.89459
	2.609	1.36452	0.63655	2.00107
	2.611	1.3217	0.67937	2.00107
	2.613	1.37494	0.61687	1.99181
	2.615	1.41082	0.66779	2.07861
	2.617	1.44207	0.67705	2.11912
	2.619	1.46753	0.66895	2.13648
	2.621	1.45364	0.65275	2.10639
	2.623	1.36105	0.68978	2.05084
	2.625	1.32286	0.7083	2.03116
	2.627	1.42586	0.72798	2.15384
	2.629	1.27193	0.7164	1.98834
	2.631	1.35758	0.72682	2.0844
	2.633	1.33559	0.73376	2.06935
	2.635	1.41776	0.74534	2.1631
	2.637	1.2974	0.75691	2.05431
	2.639	1.36915	0.72103	2.09019
	2.641	1.3217	0.72451	2.04621
	2.643	1.33212	0.75344	2.08556
	2.645	1.39924	0.77774	2.17699
	2.647	1.44322	0.83214	2.27536
	2.649	1.50456	0.85876	2.36332
	2.651	1.49646	0.86802	2.36448
	2.653	1.41197	0.9039	2.31587
	2.655	1.44901	0.83561	2.28462
	2.657	1.46406	0.86917	2.33323
	2.659	1.4467	0.85413	2.30082
	2.661	1.45017	0.85876	2.30893
	2.663	1.41545	0.87265	2.28809
	2.665	1.43396	0.83908	2.27305
	2.667	1.39924	0.90621	2.30545
	2.669	1.46984	0.89464	2.36448
	2.671	1.4548	0.90158	2.35638
	2.673	1.40503	0.97912	2.38415
	2.675	1.38073	0.9444	2.32513
	2.677	1.44554	0.88422	2.32976
	2.679	1.4085	0.9525	2.36101
	2.681	1.44207	0.91547	2.35754
	2.683	1.4872	0.84024	2.32744
	2.685	1.47331	0.9282	2.40151
	2.687	1.41892	0.87265	2.29157
	2.689	1.43975	0.94903	2.38878
	2.691	1.45017	0.84371	2.29388
	2.693	1.44785	0.86223	2.31008
	2.695	1.46869	0.84371	2.3124
	2.697	1.44785	0.90852	2.35638
	2.699	1.39346	0.87612	2.26958
	2.701	1.36105	0.81825	2.1793
	2.703	1.42123	0.87612	2.29735
	2.705	1.43512	0.91547	2.35059
	2.707	1.41892	0.88306	2.30198
	2.709	1.35526	0.83561	2.19088
	2.711	1.47331	0.88769	2.36101
	2.713	1.3842	0.8576	2.2418
	2.715	1.38304	0.81246	2.19551
	2.717	1.38073	0.87149	2.25222
	2.719	1.32402	0.91547	2.23948
	2.721	1.43049	0.89695	2.32744
	2.723	1.37147	0.84487	2.21634
	2.725	1.39577	0.91431	2.31008
	2.727	1.43512	0.88769	2.32281
	2.729	1.34832	0.92704	2.27536
	2.731	1.34138	0.86686	2.20824
	2.733	1.36915	0.93514	2.3043
	2.735	1.35526	0.9907	2.34596
	2.737	1.33327	0.9039	2.23717
	2.739	1.38536	1.03815	2.4235
	2.741	1.36337	0.96176	2.32513
	2.743	1.28004	1.00227	2.28231
	2.745	1.32517	0.91431	2.23948
	2.747	1.30087	0.95482	2.25569
	2.749	1.21291	0.94787	2.16078
	2.751	1.27193	0.98144	2.25337
	2.753	1.34601	0.91547	2.26147
	2.755	1.29277	0.96871	2.26147
	2.757	1.33212	0.92936	2.26147
	2.759	1.22911	0.98028	2.20939
	2.761	1.25805	0.93746	2.19551
	2.763	1.26615	0.92357	2.18972
	2.765	1.20712	0.92357	2.13069
	2.767	1.19092	0.9282	2.11912
	2.769	1.25805	0.88769	2.14574
	2.771	1.18629	0.83561	2.0219
	2.773	1.27656	0.85529	2.13185
	2.775	1.17009	0.90737	2.07745
	2.777	1.18282	0.85413	2.03695
	2.779	1.20944	0.79047	1.99991
	2.781	1.20712	0.85644	2.06357
	2.783	1.13768	0.88075	2.01843
	2.785	1.08444	0.8657	1.95015
	2.787	1.11685	0.83098	1.94783
	2.789	1.15388	0.83677	1.99065
	2.791	1.12495	0.83445	1.9594
	2.793	1.03352	0.80436	1.83788
	2.795	1.09949	0.81825	1.91774
	2.797	1.08213	0.75923	1.84135
	2.799	1.12727	0.81594	1.9432
	2.801	1.0613	0.76386	1.82515
	2.803	1.0937	0.7708	1.8645
	2.805	1.13074	0.76038	1.89112
	2.807	1.12032	0.78237	1.90269
	2.809	1.11569	0.75344	1.86913
	2.811	1.06014	0.82982	1.88996
	2.813	1.02658	0.79973	1.82631
	2.815	1.02079	0.78122	1.802
	2.817	1.01963	0.72103	1.74066
	2.819	1.03699	0.71872	1.75571
	2.821	1.03352	0.79858	1.8321
	2.823	0.96986	0.76386	1.73372
	2.825	1.01732	0.74534	1.76265
	2.827	0.99764	0.71525	1.71289
	2.829	0.93746	0.7164	1.65386
	2.831	0.93283	0.72566	1.65849
	2.833	0.88885	0.72103	1.60988
	2.835	0.88422	0.77427	1.65849
	2.837	0.91894	0.72335	1.64229
	2.839	0.95713	0.75228	1.70942
	2.841	0.97565	0.70483	1.68048
	2.843	0.96292	0.72451	1.68743
	2.845	0.93977	0.66432	1.6041
	2.847	0.98375	0.66779	1.65155
	2.849	0.90968	0.71872	1.6284
	2.851	0.82867	0.68978	1.51845
	2.853	0.86107	0.6759	1.53697
	2.855	0.80089	0.66432	1.46521
	2.857	0.82982	0.69094	1.52077
	2.859	0.86917	0.67821	1.54739
	2.861	0.78816	0.65275	1.44091
	2.863	0.84024	0.60183	1.44207
	2.865	0.80321	0.60877	1.41197
	2.867	0.84256	0.59141	1.43396
	2.869	0.76617	0.59604	1.36221
	2.871	0.79626	0.60183	1.39809
	2.873	0.78469	0.60993	1.39461
	2.875	0.76501	0.56016	1.32517
	2.877	0.79047	0.55669	1.34716
	2.879	0.69673	0.61687	1.3136
	2.881	0.73376	0.57521	1.30897
	2.883	0.77427	0.59141	1.36568
	2.885	0.79973	0.54743	1.34716
	2.887	0.78122	0.559	1.34022
	2.889	0.72913	0.52313	1.25226
	2.891	0.74534	0.53007	1.27541
	2.893	0.72682	0.48956	1.21638
	2.895	0.70714	0.49535	1.20249
	2.897	0.70714	0.51271	1.21985
	2.899	0.71525	0.51387	1.22911
	2.901	0.6458	0.49882	1.14463
	2.903	0.66895	0.49072	1.15967
	2.905	0.70252	0.46989	1.1724
	2.907	0.67011	0.4479	1.11801
	2.909	0.61456	0.48146	1.09602
	2.911	0.6053	0.46526	1.07055
	2.913	0.55206	0.47104	1.0231
	2.915	0.56942	0.45137	1.02079
	2.917	0.62266	0.40739	1.03005
	2.919	0.59604	0.39466	0.9907
	2.921	0.58447	0.39466	0.97912
	2.923	0.55206	0.42012	0.97218
	2.925	0.56479	0.3935	0.95829
	2.927	0.54859	0.3854	0.93399
	2.929	0.53933	0.44327	0.9826
	2.931	0.53817	0.43285	0.97102
	2.933	0.56942	0.35299	0.92241
	2.935	0.60183	0.34605	0.94787
	2.937	0.56363	0.35878	0.92241
	2.939	0.57173	0.38771	0.95945
	2.941	0.51734	0.38656	0.9039
	2.943	0.52775	0.34721	0.87496
	2.945	0.4722	0.3611	0.8333
	2.947	0.56363	0.41202	0.97565
	2.949	0.50114	0.37267	0.8738
	2.951	0.47567	0.35531	0.83098
	2.953	0.50808	0.35299	0.86107
	2.955	0.44905	0.33679	0.78585
	2.957	0.46526	0.33795	0.80321
	2.959	0.46526	0.35068	0.81594
	2.961	0.4722	0.33795	0.81015
	2.963	0.42938	0.31827	0.74765
	2.965	0.41318	0.2986	0.71177
	2.967	0.3692	0.34605	0.71525
	2.969	0.41781	0.27777	0.69557
	2.971	0.38656	0.3229	0.70946
	2.973	0.37498	0.27314	0.64812
	2.975	0.34952	0.25925	0.60877
	2.977	0.3611	0.28818	0.64928
	2.979	0.32059	0.26851	0.58909
	2.981	0.32175	0.25578	0.57752
	2.983	0.33448	0.26388	0.59835
	2.985	0.3148	0.24883	0.56363
	2.987	0.29628	0.24189	0.53817
	2.989	0.3148	0.24883	0.56363
	2.991	0.26041	0.24999	0.51039
	2.993	0.2905	0.23031	0.52081
	2.995	0.28124	0.25578	0.53701
	2.997	0.28124	0.26156	0.5428
	2.999	0.26503	0.18286	0.4479
	3.001	0.30554	0.23726	0.5428
	3.003	0.24883	0.2118	0.46063
	3.005	0.2523	0.19212	0.44442
	3.007	0.24999	0.21527	0.46526
	3.009	0.24189	0.20485	0.44674
	3.011	0.228	0.22106	0.44905
	3.013	0.23031	0.20948	0.4398
	3.015	0.19096	0.17708	0.36804
	3.017	0.21295	0.19212	0.40507
	3.019	0.2118	0.16666	0.37846
	3.021	0.21411	0.15624	0.37035
	3.023	0.19096	0.18055	0.37151
	3.025	0.14814	0.14235	0.2905
	3.027	0.16666	0.14814	0.3148
	3.029	0.18865	0.15277	0.34142
	3.031	0.15277	0.15046	0.30323
	3.033	0.16434	0.1412	0.30554
	3.035	0.15046	0.13657	0.28702
	3.037	0.13657	0.11689	0.25346
	3.039	0.13657	0.12962	0.26619
	3.041	0.11921	0.11574	0.23494
	3.043	0.12268	0.12384	0.24652
	3.045	0.09722	0.11458	0.2118
	3.047	0.11921	0.10069	0.2199
	3.049	0.11226	0.11111	0.22337
	3.051	0.10879	0.09143	0.20022
	3.053	0.08333	0.08564	0.16897
	3.055	0.07523	0.08796	0.16319
	3.057	0.09375	0.07754	0.17129
	3.059	0.09259	0.09953	0.19212
	3.061	0.09259	0.06481	0.1574
	3.063	0.07523	0.05787	0.1331
	3.065	0.08101	0.06597	0.14698
	3.067	0.06944	0.06134	0.13078
	3.069	0.05671	0.05903	0.11574
	3.071	0.03241	0.05092	0.08333
	3.073	0.05092	0.04977	0.10069
	3.075	0.05787	0.04051	0.09838
	3.077	0.04514	0.04166	0.0868
	3.079	0.03588	0.04629	0.08217
	3.081	0.03472	0.03009	0.06481
	3.083	0.03935	0.03125	0.0706
	3.085	0.03935	0.0243	0.06365
	3.087	0.02893	0.02893	0.05787
	3.089	0.02199	0.02199	0.04398
	3.091	0.01736	0.02083	0.03819
	3.093	0.01389	0.02199	0.03588
	3.095	0.01273	0.00694	0.01968
	3.097	0.01505	0.01157	0.02662
	3.099	0.01042	0.0081	0.01852
	3.101	0.00463	0.00694	0.01157
	3.103	0.00926	0.00463	0.01389
	3.105	0.0081	0.0081	0.0162
	3.107	0.00926	0.00231	0.01157
	3.109	0.00926	0.00347	0.01273
	3.111	0.0081	0.00116	0.00926
	3.113	0.00347	0.00231	0.00579
	3.115	0.00347	0	0.00347
	3.117	0.00463	0.00116	0.00579
	3.119	0.00347	0.00116	0.00463
	3.121	0.00579	0.00231	0.0081
	3.123	0.00231	0	0.00231
	3.125	0.00347	0.00116	0.00463
	3.127	0.00116	0.00116	0.00231
	3.129	0.00116	0.00116	0.00231
	3.131	0.00231	0	0.00231
	3.133	0.00347	0	0.00347
	3.135	0	0	0
	3.137	0.00116	0	0.00116
	3.139	0	0	0
	3.141	0	0	0
	3.143	0	0	0
	3.145	0.00116	0	0.00116
	3.147	0	0	0
	3.149	0.00231	0	0.00231
	3.151	0	0	0
	3.153	0	0	0
	3.155	0	0	0
	3.157	0	0	0
	3.159	0	0	0
	3.161	0	0	0
	3.163	0	0	0
	3.165	0	0	0
	3.167	0	0	0
	3.169	0	0	0
	3.171	0	0	0
	3.173	0	0	0
	3.175	0	0	0
	3.177	0	0	0
	3.179	0	0	0
	3.181	0	0	0
	3.183	0	0	0
	3.185	0	0	0
	3.187	0	0	0
	3.189	0	0	0
	3.191	0	0	0
	3.193	0	0	0
	3.195	0	0	0
	3.197	0	0	0
	3.199	0	0	0
	3.201	0	0	0
	3.203	0	0	0
	3.205	0	0	0
	3.207	0	0	0
	3.209	0	0	0
	3.211	0	0	0
	3.213	0	0	0
	3.215	0	0	0
	3.217	0	0	0
	3.219	0	0	0
	3.221	0	0	0
	3.223	0	0	0
	3.225	0	0	0
	3.227	0	0	0
	3.229	0	0	0
	3.231	0	0	0
	3.233	0	0	0
	3.235	0	0	0
	3.237	0	0	0
	3.239	0	0	0
	3.241	0	0	0
	3.243	0	0	0
	3.245	0	0	0
	3.247	0	0	0
	3.249	0	0	0
	3.251	0	0	0
	3.253	0	0	0
	3.255	0	0	0
	3.257	0	0	0
	3.259	0	0	0
	3.261	0	0	0
	3.263	0	0	0
	3.265	0	0	0
	3.267	0	0	0
	3.269	0	0	0
	3.271	0	0	0
	3.273	0	0	0
	3.275	0	0	0
	3.277	0	0	0
	3.279	0	0	0
	3.281	0	0	0
	3.283	0	0	0
	3.285	0	0	0
	3.287	0	0	0
	3.289	0	0	0
	3.291	0	0	0
	3.293	0	0	0
	3.295	0	0	0
	3.297	0	0	0
	3.299	0	0	0
	3.301	0	0	0
	3.303	0	0	0
	3.305	0	0	0
	3.307	0	0	0
	3.309	0	0	0
	3.311	0	0	0
	3.313	0	0	0
	3.315	0	0	0
	3.317	0	0	0
	3.319	0	0	0
	3.321	0	0	0
	3.323	0	0	0
	3.325	0	0	0
	3.327	0	0	0
	3.329	0	0	0
	3.331	0	0	0
	3.333	0	0	0
	3.335	0	0	0
	3.337	0	0	0
	3.339	0	0	0
	3.341	0	0	0
	3.343	0	0	0
	3.345	0	0	0
	3.347	0	0	0
	3.349	0	0	0
	3.351	0	0	0
	3.353	0	0	0
	3.355	0	0	0
	3.357	0	0	0
	3.359	0	0	0
	3.361	0	0	0
	3.363	0	0	0
	3.365	0	0	0
	3.367	0	0	0
	3.369	0	0	0
	3.371	0	0	0
	3.373	0	0	0
	3.375	0	0	0
	3.377	0	0	0
	3.379	0	0	0
	3.381	0	0	0
	3.383	0	0	0
	3.385	0	0	0
	3.387	0	0	0
	3.389	0	0	0
	3.391	0	0	0
	3.393	0	0	0
	3.395	0	0	0
	3.397	0	0	0
	3.399	0	0	0
	3.401	0	0	0
	3.403	0	0	0
	3.405	0	0	0
	3.407	0	0	0
	3.409	0	0	0
	3.411	0	0	0
	3.413	0	0	0
	3.415	0	0	0
	3.417	0	0	0
	3.419	0	0	0
	3.421	0	0	0
	3.423	0	0	0
	3.425	0	0	0
	3.427	0	0	0
	3.429	0	0	0
	3.431	0	0	0
	3.433	0	0	0
	3.435	0	0	0
	3.437	0	0	0
	3.439	0	0	0
	3.441	0	0	0
	3.443	0	0	0
	3.445	0	0	0
	3.447	0	0	0
	3.449	0	0	0
	3.451	0	0	0
	3.453	0	0	0
	3.455	0	0	0
	3.457	0	0	0
	3.459	0	0	0
	3.461	0	0	0
	3.463	0	0	0
	3.465	0	0	0
	3.467	0	0	0
	3.469	0	0	0
	3.471	0	0	0
	3.473	0	0	0
	3.475	0	0	0
	3.477	0	0	0
	3.479	0	0	0
	3.481	0	0	0
	3.483	0	0	0
	3.485	0	0	0
	3.487	0	0	0
	3.489	0	0	0
	3.491	0	0	0
	3.493	0	0	0
	3.495	0	0	0
	3.497	0	0	0
	3.499	0	0	0
	3.501	0	0	0
	3.503	0	0	0
	3.505	0	0	0
	3.507	0	0	0
	3.509	0	0	0
	3.511	0	0	0
	3.513	0	0	0
	3.515	0	0	0
	3.517	0	0	0
	3.519	0	0	0
	3.521	0	0	0
	3.523	0	0	0
	3.525	0	0	0
	3.527	0	0	0
	3.529	0	0	0
	3.531	0	0	0
	3.533	0	0	0
	3.535	0	0	0
	3.537	0	0	0
	3.539	0	0	0
	3.541	0	0	0
	3.543	0	0	0
	3.545	0	0	0
	3.547	0	0	0
	3.549	0	0	0
	3.551	0	0	0
	3.553	0	0	0
	3.555	0	0	0
	3.557	0	0	0
	3.559	0	0	0
	3.561	0	0	0
	3.563	0	0	0
	3.565	0	0	0
	3.567	0	0	0
	3.569	0	0	0
	3.571	0	0	0
	3.573	0	0	0
	3.575	0	0	0
	3.577	0	0	0
	3.579	0	0	0
	3.581	0	0	0
	3.583	0	0	0
	3.585	0	0	0
	3.587	0	0	0
	3.589	0	0	0
	3.591	0	0	0
	3.593	0	0	0
	3.595	0	0	0
	3.597	0	0	0
	3.599	0	0	0
	3.601	0	0	0
	3.603	0	0	0
	3.605	0	0	0
	3.607	0	0	0
	3.609	0	0	0
	3.611	0	0	0
	3.613	0	0	0
	3.615	0	0	0
	3.617	0	0	0
	3.619	0	0	0
	3.621	0	0	0
	3.623	0	0	0
	3.625	0	0	0
	3.627	0	0	0
	3.629	0	0	0
	3.631	0	0	0
	3.633	0	0	0
	3.635	0	0	0
	3.637	0	0	0
	3.639	0	0	0
	3.641	0	0	0
	3.643	0	0	0
	3.645	0	0	0
	3.647	0	0	0
	3.649	0	0	0
	3.651	0	0	0
	3.653	0	0	0
	3.655	0	0	0
	3.657	0	0	0
	3.659	0	0	0
	3.661	0	0	0
	3.663	0	0	0
	3.665	0	0	0
	3.667	0	0	0
	3.669	0	0	0
	3.671	0	0	0
	3.673	0	0	0
	3.675	0	0	0
	3.677	0	0	0
	3.679	0	0	0
	3.681	0	0	0
	3.683	0	0	0
	3.685	0	0	0
	3.687	0	0	0
	3.689	0	0	0
	3.691	0	0	0
	3.693	0	0	0
	3.695	0	0	0
	3.697	0	0	0
	3.699	0	0	0
	3.701	0	0	0
	3.703	0	0	0
	3.705	0	0	0
	3.707	0	0	0
	3.709	0	0	0
	3.711	0	0	0
	3.713	0	0	0
	3.715	0	0	0
	3.717	0	0	0
	3.719	0	0	0
	3.721	0	0	0
	3.723	0	0	0
	3.725	0	0	0
	3.727	0	0	0
	3.729	0	0	0
	3.731	0	0	0
	3.733	0	0	0
	3.735	0	0	0
	3.737	0	0	0
	3.739	0	0	0
	3.741	0	0	0
	3.743	0	0	0
	3.745	0	0	0
	3.747	0	0	0
	3.749	0	0	0
	3.751	0	0	0
	3.753	0	0	0
	3.755	0	0	0
	3.757	0	0	0
	3.759	0	0	0
	3.761	0	0	0
	3.763	0	0	0
	3.765	0	0	0
	3.767	0	0	0
	3.769	0	0	0
	3.771	0	0	0
	3.773	0	0	0
	3.775	0	0	0
	3.777	0	0	0
	3.779	0	0	0
	3.781	0	0	0
	3.783	0	0	0
	3.785	0	0	0
	3.787	0	0	0
	3.789	0	0	0
	3.791	0	0	0
	3.793	0	0	0
	3.795	0	0	0
	3.797	0	0	0
	3.799	0	0	0
	3.801	0	0	0
	3.803	0	0	0
	3.805	0	0	0
	3.807	0	0	0
	3.809	0	0	0
	3.811	0	0	0
	3.813	0	0	0
	3.815	0	0	0
	3.817	0	0	0
	3.819	0	0	0
	3.821	0	0	0
	3.823	0	0	0
	3.825	0	0	0
	3.827	0	0	0
	3.829	0	0	0
	3.831	0	0	0
	3.833	0	0	0
	3.835	0	0	0
	3.837	0	0	0
	3.839	0	0	0
	3.841	0	0	0
	3.843	0	0	0
	3.845	0	0	0
	3.847	0	0	0
	3.849	0	0	0
	3.851	0	0	0
	3.853	0	0	0
	3.855	0	0	0
	3.857	0	0	0
	3.859	0	0	0
	3.861	0	0	0
	3.863	0	0	0
	3.865	0	0	0
	3.867	0	0	0
	3.869	0	0	0
	3.871	0	0	0
	3.873	0	0	0
	3.875	0	0	0
	3.877	0	0	0
	3.879	0	0	0
	3.881	0	0	0
	3.883	0	0	0
	3.885	0	0	0
	3.887	0	0	0
	3.889	0	0	0
	3.891	0	0	0
	3.893	0	0	0
	3.895	0	0	0
	3.897	0	0	0
	3.899	0	0	0
	3.901	0	0	0
	3.903	0	0	0
	3.905	0	0	0
	3.907	0	0	0
	3.909	0	0	0
	3.911	0	0	0
	3.913	0	0	0
	3.915	0	0	0
	3.917	0	0	0
	3.919	0	0	0
	3.921	0	0	0
	3.923	0	0	0
	3.925	0	0	0
	3.927	0	0	0
	3.929	0	0	0
	3.931	0	0	0
	3.933	0	0	0
	3.935	0	0	0
	3.937	0	0	0
	3.939	0	0	0
	3.941	0	0	0
	3.943	0	0	0
	3.945	0	0	0
	3.947	0	0	0
	3.949	0	0	0
	3.951	0	0	0
	3.953	0	0	0
	3.955	0	0	0
	3.957	0	0	0
	3.959	0	0	0
	3.961	0	0	0
	3.963	0	0	0
	3.965	0	0	0
	3.967	0	0	0
	3.969	0	0	0
	3.971	0	0	0
	3.973	0	0	0
	3.975	0	0	0
	3.977	0	0	0
	3.979	0	0	0
	3.981	0	0	0
	3.983	0	0	0
	3.985	0	0	0
	3.987	0	0	0
	3.989	0	0	0
	3.991	0	0	0
	3.993	0	0	0
	3.995	0	0	0
	3.997	0	0	0
[truncated: 1 more rows]

[truncated: 36 more sheets: Fig S7, Fig S8, Fig S10, Fig S11a, Fig S11b, Fig S11c, Fig S11d, Fig S11e, Fig S11f, Fig S11g, Fig S12 , Fig S13, Fig S16a, Fig S16b, Fig S16c, Fig S16d, Fig S16e, Fig S16f , Fig S17, Fig S20 …]
